# Supplementary material for: Ethyl 1-[3-(1H-imidazol-1-yl)prop­yl]-2-(4-chloro­phen­yl)-1H-benzo[d]imidazole-5-carboxyl­ate dihydrate
Source: Acta Crystallogr Sect E Struct Rep Online. 2011 Aug 27;67(Pt 9):o2405. doi: 10.1107/S1600536811033654 (PMC3200625; doi:10.1107/S1600536811033654)
Supplement: Supplementary file 2 [file e-67-o2405-Isup2.hkl]

# 
# h,k,l, Fc-squared, Fo-squared, sigma(Fo-squared) and status flag 
# 
data_I
_shelx_title ' 5iip_0m in P2(1)/c (100K)' 
_shelx_refln_list_code          4 
_shelx_F_calc_maximum      245.79 
_exptl_crystal_F_000       936.00 
_reflns_d_resolution_high  0.6585 
 
loop_ 
 _symmetry_equiv_pos_as_xyz 
 'x, y, z' 
 '-x, y+1/2, -z+1/2' 
 '-x, -y, -z' 
 'x, -y-1/2, z-1/2' 
 
_cell_length_a     9.0611 
_cell_length_b    13.8393 
_cell_length_c    18.0470 
_cell_angle_alpha  90.000 
_cell_angle_beta   92.386 
_cell_angle_gamma  90.000 
 
_shelx_F_squared_multiplier     1.000 
 
loop_ 
 _refln_index_h 
 _refln_index_k 
 _refln_index_l 
 _refln_F_squared_calc 
 _refln_F_squared_meas 
 _refln_F_squared_sigma 
 _refln_observed_status 
   1   0   0     4768.76     5107.60    105.21 o 
   2   0   0       25.36       50.05      2.16 o 
   3   0   0     1593.11     1480.91     19.48 o 
   4   0   0       92.50      104.94      5.66 o 
   5   0   0      338.67      334.87      7.44 o 
   6   0   0      958.51      831.54     21.34 o 
   7   0   0       16.95        4.47      3.39 o 
   8   0   0      168.94      198.51     12.69 o 
   9   0   0        2.25        3.52      5.86 o 
  10   0   0      280.01      263.65     18.73 o 
  11   0   0      780.16      783.08     34.58 o 
  12   0   0        6.21       13.75      8.78 o 
  13   0   0       17.04       33.11     12.01 o 
   1   1   0      734.72      679.61      8.50 o 
   2   1   0     2454.46     2685.97     25.07 o 
   3   1   0       35.02       37.21      1.59 o 
   4   1   0      214.19      247.42      3.56 o 
   5   1   0      308.67      298.83      4.51 o 
   6   1   0      533.73      523.55      7.77 o 
   7   1   0      249.50      254.63      7.61 o 
   8   1   0      124.70      115.54      7.10 o 
   9   1   0      195.01      211.91     11.49 o 
  10   1   0       62.64       59.03      7.93 o 
  11   1   0       15.12       14.36      5.85 o 
  12   1   0      391.50      344.82     16.98 o 
  13   1   0       43.44       10.10      6.78 o 
   0   2   0     1517.80     1413.73    164.59 o 
   1   2   0      754.66      949.15     12.59 o 
   2   2   0    26196.48    27617.61    221.70 o 
   3   2   0     1267.62     1248.32     11.14 o 
   4   2   0       59.77       64.97      1.91 o 
   5   2   0     4150.54     4151.74     37.45 o 
   6   2   0     1215.35     1208.26     14.93 o 
   7   2   0        0.66        3.83      2.40 o 
   8   2   0      695.88      674.78     16.03 o 
   9   2   0      424.77      411.35     15.59 o 
  10   2   0       19.27       24.08      7.16 o 
  11   2   0       18.56       10.28      7.62 o 
  12   2   0       19.81        9.80      5.99 o 
  13   2   0       63.00       61.26     13.01 o 
   1   3   0      997.79     1000.96     11.38 o 
   2   3   0     3011.37     3172.32     33.38 o 
   3   3   0      834.16      987.10      9.30 o 
   4   3   0     1692.17     1801.83     15.98 o 
   5   3   0      158.82      182.82      3.13 o 
   6   3   0       63.69       75.63      2.29 o 
   7   3   0       19.66       19.28      2.55 o 
   8   3   0      164.51      162.97      8.05 o 
   9   3   0      291.70      259.78     10.46 o 
  10   3   0      471.15      454.15     17.51 o 
  11   3   0      113.43      116.26     10.88 o 
  12   3   0       37.64       30.67      7.39 o 
  13   3   0        2.95       -0.38      5.96 o 
   0   4   0       29.11       25.93      2.64 o 
   1   4   0     1474.75     1425.35     16.01 o 
   2   4   0      949.54      978.38      9.13 o 
   3   4   0      141.78      200.38      3.29 o 
   4   4   0     9486.61    10615.70     89.53 o 
   5   4   0      401.25      510.68      5.71 o 
   6   4   0      254.43      239.34      4.28 o 
   7   4   0     1287.37     1283.32     20.34 o 
   8   4   0        0.11       -0.82      3.08 o 
   9   4   0       74.20       83.99      9.04 o 
  10   4   0      127.30      106.10      9.88 o 
  11   4   0       28.03       30.74      6.79 o 
  12   4   0       72.38       83.81     15.18 o 
  13   4   0       22.26       20.30      9.49 o 
   1   5   0       54.72       71.55      2.00 o 
   2   5   0      196.45      174.93      2.78 o 
   3   5   0        1.45       17.10      1.31 o 
   4   5   0     2006.12     2299.47     21.40 o 
   5   5   0       19.98       39.58      2.00 o 
   6   5   0      346.07      338.02      6.15 o 
   7   5   0      167.18      188.06      6.65 o 
   8   5   0      397.79      375.77     12.01 o 
   9   5   0      176.53      196.35      9.47 o 
  10   5   0      145.51      145.25     11.61 o 
  11   5   0        5.19       10.06      5.70 o 
  12   5   0        8.87        7.56      5.77 o 
  13   5   0       11.52        7.88      6.75 o 
   0   6   0     1677.85     1555.58     21.26 o 
   1   6   0       42.18       42.11      2.40 o 
   2   6   0     1028.47     1045.35     10.82 o 
   3   6   0        0.51        1.88      0.82 o 
   4   6   0      200.53      163.11      3.48 o 
   5   6   0      813.33      848.56      9.83 o 
   6   6   0      568.68      605.80      9.33 o 
   7   6   0      519.02      487.28     12.70 o 
   8   6   0      588.98      566.13     15.07 o 
   9   6   0        2.89        1.14      4.16 o 
  10   6   0       34.82       24.04      6.01 o 
  11   6   0        0.10       -1.47      4.80 o 
  12   6   0       16.51       10.16      6.31 o 
  13   6   0        5.50       13.76      6.79 o 
   1   7   0        0.27        3.68      0.87 o 
   2   7   0      217.14      230.07      3.81 o 
   3   7   0       19.87       24.17      1.53 o 
   4   7   0      200.52      234.74      4.56 o 
   5   7   0      251.58      210.76      4.53 o 
   6   7   0     1054.46     1078.34     21.60 o 
   7   7   0      461.01      437.87     10.74 o 
   8   7   0        0.61        0.21      3.31 o 
   9   7   0      160.80      163.11      9.47 o 
  10   7   0        4.58       -2.53      3.82 o 
  11   7   0       29.81       36.95      9.91 o 
  12   7   0        3.83        6.97      5.82 o 
   0   8   0     2413.13     2541.88     36.23 o 
   1   8   0      589.22      603.34      9.01 o 
   2   8   0      196.13      167.48      4.24 o 
   3   8   0        2.91        8.88      1.34 o 
   4   8   0      680.59      667.89      9.45 o 
   5   8   0      503.77      507.92      8.24 o 
   6   8   0       50.96       41.78      3.40 o 
   7   8   0     1417.67     1421.08     23.20 o 
   8   8   0        3.15        3.00      3.49 o 
   9   8   0       32.00       27.70      5.18 o 
  10   8   0        6.39        8.46      4.65 o 
  11   8   0       24.62       22.39      7.72 o 
  12   8   0      217.51      250.96     22.00 o 
   1   9   0      237.62      255.26      4.35 o 
   2   9   0       15.11       13.15      1.45 o 
   3   9   0       25.70       21.82      1.73 o 
   4   9   0      192.94      190.80      4.62 o 
   5   9   0      159.33      144.82      4.42 o 
   6   9   0      156.75      138.51      5.15 o 
   7   9   0      118.19      111.58      5.66 o 
   8   9   0      287.00      298.67     11.14 o 
   9   9   0      233.30      245.03     17.01 o 
  10   9   0       26.04       18.26      7.15 o 
  11   9   0        6.36        8.45      8.15 o 
  12   9   0       11.29       26.96     10.72 o 
   0  10   0        8.64       13.78      2.45 o 
   1  10   0     1751.86     1778.91     21.10 o 
   2  10   0     1238.11     1163.93     16.46 o 
   3  10   0      905.36      907.11     15.41 o 
   4  10   0       47.45       34.87      3.54 o 
   5  10   0      378.76      349.08     13.23 o 
   6  10   0        7.84        3.85      3.73 o 
   7  10   0      241.36      265.78      9.52 o 
   8  10   0      142.09      155.86     12.45 o 
   9  10   0      444.85      440.69     19.01 o 
  10  10   0      111.82      103.45     13.83 o 
  11  10   0      197.65      185.50     20.26 o 
  12  10   0        0.66        6.83      8.80 o 
   1  11   0      102.21      108.15      4.63 o 
   2  11   0      166.66      155.32      5.51 o 
   3  11   0      473.86      434.37     12.15 o 
   4  11   0       16.82       14.77      2.72 o 
   5  11   0      165.48      137.65      6.17 o 
   6  11   0      129.27      149.87      6.64 o 
   7  11   0        1.81        3.93      3.31 o 
   8  11   0        0.44        2.11      9.34 o 
   9  11   0       13.09       14.59      6.69 o 
  10  11   0      287.62      303.67     17.41 o 
  11  11   0       47.26       46.52      9.81 o 
   0  12   0     1771.91     1626.89     28.66 o 
   1  12   0      720.07      692.42     12.67 o 
   2  12   0        1.75       -1.57      1.57 o 
   3  12   0      442.86      430.50     10.83 o 
   4  12   0      197.64      175.54      8.17 o 
   5  12   0      396.35      395.39     15.06 o 
   6  12   0      350.80      316.31     13.55 o 
   7  12   0       41.54       38.53      5.14 o 
   8  12   0      253.62      293.39     17.76 o 
   9  12   0      155.81      155.72     13.59 o 
  10  12   0       29.13       30.01      8.70 o 
  11  12   0       86.62      119.66     13.59 o 
   1  13   0        0.38        1.18      2.17 o 
   2  13   0      274.66      264.45     10.99 o 
   3  13   0        7.06       14.25      6.56 o 
   4  13   0        7.36        6.76      3.62 o 
   5  13   0       57.79       54.57      7.26 o 
   6  13   0        0.54        2.90      4.45 o 
   7  13   0      125.27      121.67     10.04 o 
   8  13   0        0.79        9.00     10.72 o 
   9  13   0        0.24       -2.02     10.48 o 
  10  13   0      100.23      105.11     20.53 o 
   0  14   0        0.48       -0.54      2.99 o 
   1  14   0       35.19       34.99      4.66 o 
   2  14   0      314.84      292.92     12.13 o 
   3  14   0      624.60      595.18     15.94 o 
   4  14   0      450.43      424.63     16.14 o 
   5  14   0      235.02      263.64     13.27 o 
   6  14   0       57.36       69.41      8.40 o 
   7  14   0      345.27      340.77     15.16 o 
   8  14   0       40.39       41.14     15.01 o 
   9  14   0       61.45       70.83     16.88 o 
  10  14   0        0.93        2.06     11.56 o 
   1  15   0        3.97        8.14      3.76 o 
   2  15   0       11.41        1.92      3.41 o 
   3  15   0       70.19       65.99      6.32 o 
   4  15   0        1.95       -2.07      3.69 o 
   5  15   0       44.76       37.25     20.80 o 
   6  15   0      126.65      133.03     11.37 o 
   7  15   0       17.85       19.04      7.32 o 
   8  15   0        2.27       12.28     10.76 o 
   9  15   0      183.52      192.67     25.42 o 
   0  16   0       15.23       15.81      9.75 o 
   1  16   0      151.39      155.42      8.81 o 
   2  16   0      102.75       91.21      7.47 o 
   3  16   0       46.63       43.66      5.80 o 
   4  16   0       66.93       90.70     10.50 o 
   5  16   0       36.55       44.13      7.90 o 
   6  16   0       49.00       54.14      8.27 o 
   7  16   0        9.89        9.12      6.09 o 
   8  16   0        7.49       11.79     12.12 o 
   1  17   0       12.09       14.46      4.49 o 
   2  17   0       47.96       53.88      6.48 o 
   3  17   0       67.27       84.39      9.85 o 
   4  17   0        6.77        2.56     12.06 o 
   5  17   0        7.16        7.04      5.81 o 
   6  17   0        1.10        3.72      5.77 o 
   7  17   0       33.61       18.34      6.89 o 
   8  17   0        5.84       10.21     11.76 o 
   0  18   0       71.17       74.31      8.42 o 
   1  18   0        1.87        4.00      4.23 o 
   2  18   0        0.26       -5.53      5.53 o 
   3  18   0       19.32        4.96      7.15 o 
   4  18   0       27.90       29.10      7.04 o 
   5  18   0       94.24      101.32     10.62 o 
   6  18   0        0.32       -4.81      5.34 o 
   7  18   0       29.85       26.27      9.60 o 
   1  19   0        6.44       18.76      5.18 o 
   2  19   0        3.33       25.26      7.40 o 
   3  19   0       15.80       15.87      7.06 o 
   4  19   0        0.70        5.30      5.55 o 
   5  19   0       30.58       30.04      7.00 o 
   0  20   0      224.92      254.27     34.59 o 
   1  20   0       17.22       28.88      5.67 o 
   2  20   0       99.84       87.33     27.07 o 
   3  20   0       84.93       89.16     10.73 o 
   4  20   0       22.86       35.38      7.71 o 
 -13   1   1        1.26        3.99      6.16 o 
 -12   1   1      503.64      487.95     20.00 o 
 -11   1   1       93.51      106.56     14.92 o 
 -10   1   1       46.03       45.86      7.48 o 
  -9   1   1       15.53       13.19      6.24 o 
  -8   1   1      203.17      195.11      8.48 o 
  -7   1   1      361.98      324.29      8.34 o 
  -6   1   1       94.97       83.44      4.11 o 
  -5   1   1      158.82      161.10      3.41 o 
  -4   1   1      215.13      225.19      3.75 o 
  -3   1   1     1125.60     1223.78     12.39 o 
  -2   1   1     4407.84     4664.31     39.80 o 
  -1   1   1     1776.61     1608.07     16.60 o 
   1   1   1     3942.19     3906.82     51.28 o 
   2   1   1      577.43      593.34      6.13 o 
   3   1   1     1414.02     1467.62     13.05 o 
   4   1   1       60.99       67.35      2.30 o 
   5   1   1      263.09      277.77      4.31 o 
   6   1   1        0.53        3.49      1.61 o 
   7   1   1      393.56      403.54      8.85 o 
   8   1   1       77.25       77.55      5.37 o 
   9   1   1       24.49       19.93      5.32 o 
  10   1   1        1.52        0.15      4.70 o 
  11   1   1       15.28       16.70      6.16 o 
  12   1   1      218.25      195.41     14.56 o 
  13   1   1        5.59       -5.53      5.53 o 
 -13   2   1       39.27       45.63      8.73 o 
 -12   2   1        4.21       14.29      6.21 o 
 -11   2   1       57.07       48.86     14.31 o 
 -10   2   1      175.42      174.32     18.97 o 
  -9   2   1      645.49      588.89     23.16 o 
  -8   2   1      472.79      447.85     12.60 o 
  -7   2   1       21.12       14.64      3.44 o 
  -6   2   1      201.04      211.94      4.37 o 
  -5   2   1      177.80      211.12      4.99 o 
  -4   2   1       54.90       76.78      2.18 o 
  -3   2   1     5149.13     5503.63     44.99 o 
  -2   2   1     6216.41     7053.88     60.12 o 
  -1   2   1        7.40       20.90      1.02 o 
   0   2   1     2842.32     2685.83     34.71 o 
   1   2   1      757.02      800.33     11.12 o 
   2   2   1    60410.98    62275.65    488.83 o 
   3   2   1      527.62      677.80      7.17 o 
   4   2   1      878.34      859.91      9.28 o 
   5   2   1     1228.23     1259.65     13.03 o 
   6   2   1       46.67       60.89      2.33 o 
   7   2   1      117.22      115.79      4.46 o 
   8   2   1      244.26      214.23      9.03 o 
   9   2   1       98.26       97.69      7.39 o 
  10   2   1      241.74      245.53     12.98 o 
  11   2   1      282.96      295.64     14.83 o 
  12   2   1        0.66       -2.10      5.39 o 
  13   2   1       25.46       39.72      9.68 o 
 -13   3   1        8.14       16.81      6.97 o 
 -12   3   1       10.54       10.89      9.91 o 
 -11   3   1       15.48       13.68      5.91 o 
 -10   3   1     1716.04     1632.94     37.75 o 
  -9   3   1        6.90       13.74      5.47 o 
  -8   3   1       17.99       11.07      4.07 o 
  -7   3   1      241.40      250.94      9.81 o 
  -6   3   1      669.85      705.89      9.84 o 
  -5   3   1     2783.53     2892.52     24.86 o 
  -4   3   1     1566.15     1676.76     15.02 o 
  -3   3   1      833.88      955.22      9.45 o 
  -2   3   1     1087.87     1151.46     10.21 o 
  -1   3   1      113.84      122.42      2.47 o 
   0   3   1     1770.93     1925.53     22.20 o 
   1   3   1      419.55      474.79      6.81 o 
   2   3   1     3118.88     3258.26     30.53 o 
   3   3   1     4036.74     4051.70     35.44 o 
   4   3   1     2910.23     2881.79     26.03 o 
   5   3   1      561.48      638.12      7.84 o 
   6   3   1      138.92      143.90      3.57 o 
   7   3   1        9.32        6.33      2.11 o 
   8   3   1      239.21      244.01      9.46 o 
   9   3   1       11.45        5.45      3.79 o 
  10   3   1      279.25      287.90     14.01 o 
  11   3   1       40.47       34.35      7.14 o 
  12   3   1        1.40       -0.86      5.41 o 
  13   3   1        0.95        5.49     13.28 o 
 -13   4   1        0.54       -2.18      7.92 o 
 -12   4   1       26.44       11.72     17.35 o 
 -11   4   1       87.00       69.76      8.96 o 
 -10   4   1       82.13       88.18      9.10 o 
  -9   4   1      196.76      180.88     13.21 o 
  -8   4   1       11.56       10.22      3.68 o 
  -7   4   1        0.16       -2.75      2.75 o 
  -6   4   1      154.03      175.21      3.84 o 
  -5   4   1      231.54      229.26      4.12 o 
  -4   4   1       79.31       81.67      2.55 o 
  -3   4   1     7043.76     7601.99     64.45 o 
  -2   4   1      934.34     1073.48      9.80 o 
  -1   4   1     3914.30     4417.63     41.56 o 
   0   4   1      334.49      346.10      6.75 o 
   1   4   1     1462.69     1542.14     18.65 o 
   2   4   1     2244.29     2198.97     21.40 o 
   3   4   1      287.65      248.50      3.80 o 
   4   4   1     1032.05     1156.53     15.30 o 
   5   4   1       44.41       52.73      1.99 o 
   6   4   1      685.49      665.92      7.95 o 
   7   4   1      915.89      937.51     14.74 o 
   8   4   1       81.10       89.20      6.73 o 
   9   4   1      352.16      319.14     11.60 o 
  10   4   1        0.18        3.24      4.61 o 
  11   4   1        3.43        0.41      5.42 o 
  12   4   1       55.99       48.02     13.90 o 
  13   4   1       83.79       65.71      9.78 o 
 -13   5   1      118.71       79.55     11.83 o 
 -12   5   1       49.90       57.03      8.66 o 
 -11   5   1       11.09       11.51      5.97 o 
 -10   5   1       12.69       18.84      5.93 o 
  -9   5   1        0.12       -1.47      3.32 o 
  -8   5   1     1214.49     1232.74     24.31 o 
  -7   5   1       12.16       12.10      3.58 o 
  -6   5   1      444.51      406.69      6.23 o 
  -5   5   1     1370.86     1256.84     13.97 o 
  -4   5   1     1936.64     1869.62     17.81 o 
  -3   5   1     1694.79     1980.83     17.41 o 
  -2   5   1     3790.06     3764.44     31.10 o 
  -1   5   1     1183.39     1127.65     12.09 o 
   0   5   1       48.58       46.92      1.63 o 
   1   5   1     1179.06     1163.43     28.25 o 
   2   5   1     6917.11     7388.21     67.79 o 
   3   5   1     1539.76     1630.16     15.65 o 
   4   5   1     3510.16     3764.22     33.57 o 
   5   5   1      758.25      830.46      9.52 o 
   6   5   1        0.33        1.00      1.15 o 
   7   5   1      327.47      302.07      8.39 o 
   8   5   1      769.21      720.46     17.19 o 
   9   5   1        0.02       -1.04      3.49 o 
  10   5   1      124.51      110.95      8.70 o 
  11   5   1       33.43       23.28      6.37 o 
  12   5   1       59.94       83.75     10.47 o 
  13   5   1       73.18       70.54     10.71 o 
 -13   6   1       84.41       89.82     24.80 o 
 -12   6   1       17.90       20.16      6.92 o 
 -11   6   1        9.95        6.72      5.46 o 
 -10   6   1      132.14      167.92     11.78 o 
  -9   6   1        6.19        5.96      3.85 o 
  -8   6   1      593.15      520.93     14.42 o 
  -7   6   1      134.11      118.33      7.26 o 
  -6   6   1      453.43      461.30      7.83 o 
  -5   6   1      606.85      587.77      8.15 o 
  -4   6   1       68.23       69.31      2.42 o 
  -3   6   1      415.68      390.73      4.96 o 
  -2   6   1     6329.36     6563.39     53.10 o 
  -1   6   1      580.57      575.03      7.25 o 
   0   6   1      625.91      613.48      7.89 o 
   1   6   1     1396.94     1386.31     14.21 o 
   2   6   1      194.61      267.59      4.33 o 
   3   6   1      325.06      315.89      5.84 o 
   4   6   1     3353.50     3470.17     31.45 o 
   5   6   1       34.71       34.09      2.00 o 
   6   6   1     1105.14     1154.02     13.48 o 
   7   6   1       10.27        9.95      2.29 o 
   8   6   1       61.71       56.79      5.91 o 
   9   6   1      382.57      362.12     12.61 o 
  10   6   1       90.95       96.79      8.20 o 
  11   6   1        8.03        8.91      5.86 o 
  12   6   1       94.60      101.23     11.16 o 
  13   6   1        2.19        7.36      6.37 o 
 -12   7   1        8.56        8.58      5.86 o 
 -11   7   1       30.83       18.34      6.42 o 
 -10   7   1       66.24       76.64      7.35 o 
  -9   7   1        0.19        0.57      4.34 o 
  -8   7   1      781.89      716.69     17.35 o 
  -7   7   1      688.97      698.57     16.31 o 
  -6   7   1      448.41      399.42      8.20 o 
  -5   7   1       20.14       15.79      1.86 o 
  -4   7   1     1696.14     1616.43     17.05 o 
  -3   7   1     1214.47     1204.56     11.71 o 
  -2   7   1        1.12        1.99      0.75 o 
  -1   7   1      261.64      273.54      6.44 o 
   0   7   1     4015.75     3988.72     44.71 o 
   1   7   1     2086.06     2074.04     19.56 o 
   2   7   1        0.12        1.47      0.79 o 
   3   7   1        7.39        2.00      0.95 o 
   4   7   1     1761.08     1784.62     18.73 o 
   5   7   1      305.23      325.37      5.77 o 
   6   7   1        0.11        2.18      1.69 o 
   7   7   1      657.96      656.37     13.99 o 
   8   7   1       25.17       25.46      4.58 o 
   9   7   1       68.85       64.25      6.58 o 
  10   7   1        3.19        8.29      4.41 o 
  11   7   1       45.18       35.76      7.42 o 
  12   7   1        4.60        6.64      5.76 o 
 -12   8   1        3.60        9.61      8.94 o 
 -11   8   1        1.07       -1.87      7.38 o 
 -10   8   1        1.41        0.97      3.98 o 
  -9   8   1        7.29        9.60      6.25 o 
  -8   8   1        0.15        2.53      3.28 o 
  -7   8   1      195.76      221.32      7.13 o 
  -6   8   1     2228.57     2070.78     26.36 o 
  -5   8   1      197.82      214.00      6.24 o 
  -4   8   1      170.80      170.17      3.87 o 
  -3   8   1       22.73       13.83      1.24 o 
  -2   8   1      343.20      391.25      6.10 o 
  -1   8   1      841.91      826.09     11.64 o 
   0   8   1      802.80      788.42      9.54 o 
   1   8   1       17.58       27.95      1.66 o 
   2   8   1      699.53      720.43     10.25 o 
   3   8   1     1201.69     1168.92     13.99 o 
   4   8   1       80.30       80.31      3.31 o 
   5   8   1      181.62      170.78      4.70 o 
   6   8   1      402.20      382.31      7.38 o 
   7   8   1       32.14       32.58      3.85 o 
   8   8   1      408.96      427.86     13.21 o 
   9   8   1      180.97      204.86     10.25 o 
  10   8   1      126.61      132.92     11.68 o 
  11   8   1       32.91       21.79      6.52 o 
  12   8   1       42.38       27.96      7.51 o 
 -12   9   1        0.19        3.64      8.64 o 
 -11   9   1      139.89      116.33     16.39 o 
 -10   9   1       57.26       39.39      8.06 o 
  -9   9   1      453.08      456.67     21.04 o 
  -8   9   1       19.82       14.55      5.41 o 
  -7   9   1       51.26       41.18      4.71 o 
  -6   9   1        4.10       -0.59      2.44 o 
  -5   9   1      281.19      264.79      6.75 o 
  -4   9   1      613.37      544.84     11.19 o 
  -3   9   1       99.36       97.82      4.94 o 
  -2   9   1     2486.43     2347.77     26.67 o 
  -1   9   1     1868.83     1852.37     23.04 o 
   0   9   1      393.78      412.27      5.80 o 
   1   9   1      597.09      576.50      8.00 o 
   2   9   1      857.02      808.12     11.82 o 
   3   9   1      261.64      243.13      4.94 o 
   4   9   1       36.17       29.72      2.39 o 
   5   9   1      260.65      268.71      5.94 o 
   6   9   1      253.39      262.76      6.11 o 
   7   9   1      228.45      222.40      8.01 o 
   8   9   1      442.80      453.88     13.86 o 
   9   9   1      683.89      680.02     18.71 o 
  10   9   1        9.08       12.93      7.85 o 
  11   9   1       62.91       61.99     12.53 o 
  12   9   1       89.68      124.25     17.95 o 
 -12  10   1       15.08       19.73      9.91 o 
 -11  10   1       71.54       88.05     15.20 o 
 -10  10   1       35.27       41.58     16.11 o 
  -9  10   1      196.21      217.49     14.28 o 
  -8  10   1        2.04        4.71      5.26 o 
  -7  10   1        0.01       -0.88      2.97 o 
  -6  10   1       31.30       34.59      3.86 o 
  -5  10   1       67.22       56.08      4.45 o 
  -4  10   1      117.71      113.27      5.25 o 
  -3  10   1       38.20       38.82      2.78 o 
  -2  10   1      397.46      392.94      7.19 o 
  -1  10   1       55.77       60.36      2.58 o 
   0  10   1      329.38      308.85      5.08 o 
   1  10   1      755.50      729.63     13.60 o 
   2  10   1     1485.50     1463.10     21.56 o 
   3  10   1       42.57       35.90      3.83 o 
   4  10   1      132.89      121.16      5.90 o 
   5  10   1      208.74      211.39     10.58 o 
   6  10   1      131.51      106.18      5.77 o 
   7  10   1        6.70        5.06      3.21 o 
   8  10   1       30.48       24.49      6.63 o 
   9  10   1       37.69       50.43      8.72 o 
  10  10   1      101.79      106.92     21.30 o 
  11  10   1      133.13      129.51     13.26 o 
  12  10   1        4.58        6.27      8.92 o 
 -11  11   1        8.49       12.10      9.33 o 
 -10  11   1       15.12       29.51      8.25 o 
  -9  11   1       25.08       22.05      6.90 o 
  -8  11   1       41.92       44.43      8.03 o 
  -7  11   1       54.34       59.47      5.84 o 
  -6  11   1      185.44      178.06      9.15 o 
  -5  11   1       28.75       26.29      3.61 o 
  -4  11   1        4.60        3.01      1.92 o 
  -3  11   1      112.80      113.06      4.36 o 
  -2  11   1        1.00        1.27      1.79 o 
  -1  11   1       90.59       81.23      3.33 o 
   0  11   1      610.70      550.86      8.80 o 
   1  11   1       94.97      100.67      5.53 o 
   2  11   1     1443.30     1254.11     28.19 o 
   3  11   1       58.37       40.20      4.58 o 
   4  11   1      682.27      646.54     15.96 o 
   5  11   1      236.41      224.13      7.58 o 
   6  11   1        6.13        6.52      2.49 o 
   7  11   1      135.67      112.75     10.42 o 
   8  11   1       15.42       16.40      6.32 o 
   9  11   1       61.45       49.11      8.63 o 
  10  11   1       22.82        9.39     11.95 o 
  11  11   1      144.82      170.46     15.52 o 
 -11  12   1        7.71       30.82     11.14 o 
 -10  12   1        0.02       -0.20      6.30 o 
  -9  12   1      202.91      232.41     17.23 o 
  -8  12   1       43.62       34.51      7.66 o 
  -7  12   1       47.73       54.32      5.72 o 
  -6  12   1      115.71      111.01      7.32 o 
  -5  12   1        4.78        8.46      4.64 o 
  -4  12   1      187.18      178.27      7.05 o 
  -3  12   1        6.82        1.24      2.23 o 
  -2  12   1     1169.80     1043.31     18.12 o 
  -1  12   1       45.49       43.67      2.84 o 
   0  12   1       17.50       17.51      2.16 o 
   1  12   1      262.01      252.74      7.10 o 
   2  12   1       56.47       47.38      4.58 o 
   3  12   1       60.65       51.77      7.45 o 
   4  12   1      186.83      171.88     10.76 o 
   5  12   1       17.39       12.15      4.76 o 
   6  12   1       86.13       89.02      8.61 o 
   7  12   1        0.00        5.55      4.55 o 
   8  12   1      135.28      129.91     20.06 o 
   9  12   1       15.49       36.20     14.07 o 
  10  12   1       12.25       29.68     13.32 o 
  11  12   1        0.07        3.57     11.88 o 
 -10  13   1       10.58       11.65     12.73 o 
  -9  13   1        6.12        4.63     11.27 o 
  -8  13   1        3.70       10.29     10.61 o 
  -7  13   1        1.30        3.50      4.88 o 
  -6  13   1       35.19       43.73      7.08 o 
  -5  13   1        5.75       13.07      4.96 o 
  -4  13   1      274.05      272.96     10.30 o 
  -3  13   1      242.73      212.55      8.85 o 
  -2  13   1       59.37       64.26      6.40 o 
  -1  13   1        2.38        1.29      1.72 o 
   0  13   1      590.74      572.11     11.18 o 
   1  13   1       20.65       26.12      5.02 o 
   2  13   1       40.82       44.03      7.02 o 
   3  13   1        0.87        0.03      3.11 o 
   4  13   1      144.18      126.09     15.31 o 
   5  13   1       19.96       16.63      5.39 o 
   6  13   1        0.45       -1.35      4.36 o 
   7  13   1       94.97      114.00     12.86 o 
   8  13   1       15.81       12.06     10.59 o 
   9  13   1        1.30       -7.39      9.75 o 
  10  13   1        0.34        1.63     11.34 o 
 -10  14   1        0.70       14.37     13.12 o 
  -9  14   1       43.86       73.57     17.45 o 
  -8  14   1        2.68        5.80     10.97 o 
  -7  14   1       14.90       16.30      6.09 o 
  -6  14   1      268.89      289.05     22.63 o 
  -5  14   1        0.92       -1.42      4.32 o 
  -4  14   1      273.98      244.26     12.39 o 
  -3  14   1       17.52       14.24      3.78 o 
  -2  14   1       19.93        8.15      3.31 o 
  -1  14   1      463.38      428.44      9.72 o 
   0  14   1      125.40      103.71      5.10 o 
   1  14   1       22.72       18.40      4.40 o 
   2  14   1       16.65       13.60      3.98 o 
   3  14   1       36.30       41.34      5.40 o 
   4  14   1       58.83       63.73      9.14 o 
   5  14   1       34.72       39.49      9.17 o 
   6  14   1        1.82        7.83     14.99 o 
   7  14   1        7.28        8.61      5.24 o 
   8  14   1      106.77       97.23     17.86 o 
   9  14   1        2.62        4.91     12.16 o 
  10  14   1       51.55       39.59     15.53 o 
  -9  15   1      102.53      155.05     24.12 o 
  -8  15   1       23.18       28.12     12.84 o 
  -7  15   1        0.05        4.65      5.51 o 
  -6  15   1      354.93      357.31     16.25 o 
  -5  15   1      121.71      131.46     11.28 o 
  -4  15   1        0.15       -3.78      3.78 o 
  -3  15   1        8.35       13.11      6.11 o 
  -2  15   1      124.70      115.75      9.04 o 
  -1  15   1      241.37      243.74      8.25 o 
   0  15   1      378.92      360.36      9.34 o 
   1  15   1        0.58        3.96      3.72 o 
   2  15   1        0.12       -3.21      3.21 o 
   3  15   1       19.44       20.28      4.55 o 
   4  15   1       10.18        4.94      5.15 o 
   5  15   1      557.55      608.05     21.21 o 
   6  15   1       28.67       11.84      8.42 o 
   7  15   1        0.61        2.73      5.18 o 
   8  15   1        0.26       -2.06      9.45 o 
   9  15   1       21.66       11.04     11.53 o 
  -8  16   1        0.45       -4.37      9.48 o 
  -7  16   1       19.12       32.86     11.03 o 
  -6  16   1       55.85       68.42      9.07 o 
  -5  16   1       22.73       22.66      6.58 o 
  -4  16   1       19.62       25.65      9.46 o 
  -3  16   1       71.69       82.58      7.43 o 
  -2  16   1       31.77       26.45      5.06 o 
  -1  16   1      454.36      438.36     10.85 o 
   0  16   1        8.41       11.88      3.10 o 
   1  16   1      292.05      266.59     10.87 o 
   2  16   1       58.87       53.68      7.43 o 
   3  16   1        0.17        1.84      4.99 o 
   4  16   1       37.81       29.14      6.54 o 
   5  16   1      136.88      147.44     12.10 o 
   6  16   1      122.62      121.13     18.35 o 
   7  16   1      236.88      253.82     14.19 o 
   8  16   1        3.34       16.37     11.55 o 
  -8  17   1       70.85       58.91     16.01 o 
  -7  17   1      127.22      135.95     12.26 o 
  -6  17   1       25.92       33.48      7.40 o 
  -5  17   1        9.48        9.29      6.10 o 
  -4  17   1        5.95        3.85     10.31 o 
  -3  17   1      449.19      461.67     18.23 o 
  -2  17   1       66.38       64.80      7.12 o 
  -1  17   1       46.92       53.01      6.56 o 
   0  17   1        4.60        6.56      3.11 o 
   1  17   1       21.48        4.94      4.08 o 
   2  17   1      294.28      267.76     11.50 o 
   3  17   1      213.44      258.76     12.95 o 
   4  17   1        1.46        3.78      5.14 o 
   5  17   1       15.56        9.99      5.71 o 
   6  17   1        4.16       -2.09      5.36 o 
   7  17   1       46.07       51.10      8.50 o 
  -7  18   1        3.42       15.15      7.52 o 
  -6  18   1       28.46       27.62      7.29 o 
  -5  18   1       79.47       92.21     10.99 o 
  -4  18   1       65.24       85.87     22.79 o 
  -3  18   1      114.64      140.73     11.95 o 
  -2  18   1       14.38       17.77      4.71 o 
  -1  18   1      123.14      105.41      6.72 o 
   0  18   1       10.05        3.27      3.20 o 
   1  18   1       23.91       20.50      6.71 o 
   2  18   1       70.92       88.78      8.09 o 
   3  18   1       16.59       11.29      6.03 o 
   4  18   1      259.92      276.86     25.66 o 
   5  18   1       46.45       45.43      8.15 o 
   6  18   1       32.08       32.55      7.91 o 
  -5  19   1       17.05       23.87      6.05 o 
  -4  19   1       69.61       67.96      9.53 o 
  -3  19   1        9.43        4.53      5.30 o 
  -2  19   1        9.40       -2.45     13.09 o 
  -1  19   1       67.99       82.81      9.02 o 
   0  19   1       66.76       74.91     11.96 o 
   1  19   1       67.65       79.21     20.88 o 
   2  19   1       31.51       40.55      6.49 o 
   3  19   1       74.15       91.24     11.37 o 
   4  19   1      143.92      178.68     25.94 o 
   5  19   1       54.79       75.75     14.37 o 
  -4  20   1       25.48       26.34     10.21 o 
  -3  20   1        0.54        7.68      7.69 o 
  -2  20   1        5.30        2.49     11.18 o 
  -1  20   1       19.37       32.75      7.54 o 
   0  20   1       47.46       38.46      7.26 o 
   1  20   1       22.10       22.12      8.18 o 
   2  20   1      121.90      127.94     12.03 o 
   3  20   1       83.48       91.73     10.50 o 
   4  20   1       38.95       44.64      9.81 o 
 -13   0   2       32.95       49.21     12.92 o 
 -12   0   2        4.20        6.18      8.34 o 
 -11   0   2       91.04       61.72     12.33 o 
 -10   0   2      120.79       95.95     13.78 o 
  -9   0   2       47.84       48.09      9.39 o 
  -8   0   2     1119.43     1036.28     35.52 o 
  -7   0   2        2.28        5.15      3.48 o 
  -6   0   2      119.66      120.32     10.93 o 
  -5   0   2      218.13      185.04      5.98 o 
  -4   0   2      662.23      639.71     11.63 o 
  -3   0   2     7417.26     7898.73    112.05 o 
  -2   0   2     4864.08     4936.94     61.34 o 
  -1   0   2      489.74      608.01      8.26 o 
   0   0   2    23556.61    22739.01    290.33 o 
   1   0   2     1287.27     1698.87     20.88 o 
   2   0   2     4083.89     4625.86     46.48 o 
   3   0   2     4208.66     4570.83     50.66 o 
   4   0   2      426.38      393.59      6.62 o 
   5   0   2      442.15      419.68      6.59 o 
   6   0   2     1725.04     1726.75     24.72 o 
   7   0   2       11.67       10.99      2.45 o 
   8   0   2      871.59      826.40     22.79 o 
   9   0   2      111.58      129.97     14.01 o 
  10   0   2        0.07       -5.28      5.28 o 
  11   0   2      280.24      249.31     19.61 o 
  12   0   2      394.22      420.09     26.19 o 
  13   0   2      214.54      228.18     20.73 o 
 -13   1   2      215.63      203.71     15.51 o 
 -12   1   2      166.76      159.21     13.76 o 
 -11   1   2      238.11      226.64     14.74 o 
 -10   1   2       41.93       47.55      7.43 o 
  -9   1   2      535.69      481.84     16.83 o 
  -8   1   2     1187.97     1112.14     26.45 o 
  -7   1   2      146.16      150.27      6.98 o 
  -6   1   2        5.20        2.60      1.61 o 
  -5   1   2      843.88      794.97     11.97 o 
  -4   1   2     2908.07     2729.32     28.88 o 
  -3   1   2     3718.93     3720.37     32.50 o 
  -2   1   2     7549.40     7822.59     65.09 o 
  -1   1   2     1228.52     1289.80     21.24 o 
   0   1   2     6409.31     6368.54    112.35 o 
   1   1   2        0.98        2.92      0.54 o 
   2   1   2     1422.09     1644.97     13.45 o 
   3   1   2       84.19       81.97      1.79 o 
   4   1   2     1159.12     1103.04     10.74 o 
   5   1   2      818.99      771.99      8.43 o 
   6   1   2     1413.66     1447.65     15.16 o 
   7   1   2       15.63        7.72      1.61 o 
   8   1   2      135.36      130.44      8.06 o 
   9   1   2      372.52      367.74     12.33 o 
  10   1   2      413.84      366.72     23.00 o 
  11   1   2      163.59      146.99     12.09 o 
  12   1   2      359.40      376.63     17.58 o 
  13   1   2       47.07       46.07     10.34 o 
 -13   2   2       21.75        3.64     10.53 o 
 -12   2   2      144.55      141.77     12.62 o 
 -11   2   2        0.30        3.23      5.13 o 
 -10   2   2       55.17       44.83     10.60 o 
  -9   2   2      275.65      271.59     12.76 o 
  -8   2   2       51.47       42.55      6.26 o 
  -7   2   2       83.16       68.41      4.19 o 
  -6   2   2       91.10      122.21      3.97 o 
  -5   2   2      402.17      436.08      5.77 o 
  -4   2   2      821.66      806.23      8.26 o 
  -3   2   2     1456.51     1490.86     13.81 o 
  -2   2   2     4901.15     5328.84     45.70 o 
  -1   2   2     2026.56     2063.05     22.81 o 
   0   2   2        1.48        1.89      0.76 o 
   1   2   2     4919.09     5408.73     54.26 o 
   2   2   2    47458.20    51247.80    430.56 o 
   3   2   2     1548.77     1660.55     15.73 o 
   4   2   2      446.88      465.07      5.68 o 
   5   2   2       74.40       95.68      2.75 o 
   6   2   2      457.53      508.63      7.03 o 
   7   2   2       55.29       67.58      3.41 o 
   8   2   2      273.58      293.28      9.22 o 
   9   2   2       13.35        4.31      3.76 o 
  10   2   2        4.80        6.83      5.16 o 
  11   2   2      218.22      222.19     13.28 o 
  12   2   2        2.68       -4.99      4.99 o 
  13   2   2       75.98       73.39     10.29 o 
 -13   3   2       33.57       29.24      7.56 o 
 -12   3   2       23.08       22.13      7.05 o 
 -11   3   2      300.43      269.11     14.24 o 
 -10   3   2      161.76      137.39     11.35 o 
  -9   3   2      241.74      239.31     11.88 o 
  -8   3   2      115.93      120.30      7.36 o 
  -7   3   2     1053.19     1030.74     17.09 o 
  -6   3   2      234.15      269.29      5.65 o 
  -5   3   2     1635.68     1594.57     15.40 o 
  -4   3   2      290.05      292.67      4.48 o 
  -3   3   2        2.50        5.24      0.74 o 
  -2   3   2      153.93      113.81      3.08 o 
  -1   3   2      422.21      438.50      5.49 o 
   0   3   2      129.08      147.83      3.20 o 
   1   3   2     7876.29     7938.08     93.85 o 
   2   3   2     4078.21     4419.05     38.20 o 
   3   3   2       64.35       95.94      2.17 o 
   4   3   2     8614.52     8958.31     76.52 o 
   5   3   2        1.75        0.52      1.00 o 
   6   3   2      480.42      492.78      7.02 o 
   7   3   2     1412.47     1363.50     17.66 o 
   8   3   2       44.06       40.48      4.99 o 
   9   3   2        1.55       -0.52      3.31 o 
  10   3   2      169.82      149.54     11.57 o 
  11   3   2      149.98      117.75     11.16 o 
  12   3   2       22.14       16.08      6.73 o 
  13   3   2       24.78       33.02      8.05 o 
 -13   4   2       71.51       80.33     10.61 o 
 -12   4   2       31.50       27.62      8.25 o 
 -11   4   2       73.32       98.88     24.17 o 
 -10   4   2      515.94      491.55     17.94 o 
  -9   4   2      127.21      113.82      9.79 o 
  -8   4   2       53.10       48.83      5.16 o 
  -7   4   2       97.83       95.60      9.95 o 
  -6   4   2      169.12      192.90      4.22 o 
  -5   4   2      989.92     1002.53     11.32 o 
  -4   4   2     4135.16     4499.53     42.28 o 
  -3   4   2        7.58       12.09      1.04 o 
  -2   4   2     2353.08     2323.51     21.04 o 
  -1   4   2     2288.52     2361.58     23.01 o 
   0   4   2      299.57      297.62      4.73 o 
   1   4   2       21.95       19.43      1.36 o 
   2   4   2      226.84      237.43      3.80 o 
   3   4   2     1111.57     1297.44     14.87 o 
   4   4   2    10187.01    11102.10     94.48 o 
   5   4   2      892.62      985.29     12.05 o 
   6   4   2      965.34      961.27     10.61 o 
   7   4   2        0.03        2.79      2.30 o 
   8   4   2        0.39        2.31      3.24 o 
   9   4   2      108.15      101.05      7.77 o 
  10   4   2       30.52       30.60      7.00 o 
  11   4   2        0.15        8.08      5.39 o 
  12   4   2        2.18        1.98      5.36 o 
  13   4   2       18.83       34.08      7.93 o 
 -13   5   2       19.31       33.51      8.01 o 
 -12   5   2        0.03       -4.41      4.98 o 
 -11   5   2        8.37        5.26      9.90 o 
 -10   5   2        3.33        7.67      4.70 o 
  -9   5   2        1.49       -1.27      4.02 o 
  -8   5   2      686.17      672.89     16.43 o 
  -7   5   2      630.87      624.78     14.82 o 
  -6   5   2       14.04        6.68      1.68 o 
  -5   5   2       60.35       63.92      2.47 o 
  -4   5   2      147.08      135.35      3.21 o 
  -3   5   2     1909.91     2043.44     19.23 o 
  -2   5   2    10230.59    10838.26     94.47 o 
  -1   5   2      788.57      744.90      8.56 o 
   0   5   2        1.74        0.55      0.63 o 
   1   5   2       30.62       39.08      1.81 o 
   2   5   2      529.05      584.58      7.25 o 
   3   5   2     1007.82     1005.92     11.38 o 
   4   5   2     6185.73     6282.33     54.46 o 
   5   5   2     1742.86     1924.67     18.81 o 
   6   5   2        5.71        6.01      1.36 o 
   7   5   2       15.97       18.63      2.46 o 
   8   5   2      108.77       91.32      7.14 o 
   9   5   2       14.80       17.34      4.57 o 
  10   5   2        0.54       -3.66      3.68 o 
  11   5   2       13.60        5.85      6.11 o 
  12   5   2       18.82        2.32      5.68 o 
  13   5   2        3.56        3.79      6.27 o 
 -13   6   2        2.87       10.57      6.39 o 
 -12   6   2       25.22       21.04      6.87 o 
 -11   6   2        7.40        9.80      8.25 o 
 -10   6   2        0.91        1.77      5.79 o 
  -9   6   2        0.05        0.32      3.49 o 
  -8   6   2      488.40      445.93     13.21 o 
  -7   6   2        1.05        6.93      3.22 o 
  -6   6   2       94.50       95.97      3.73 o 
  -5   6   2       78.74       89.82      3.78 o 
  -4   6   2        9.06       15.67      1.52 o 
  -3   6   2     3379.10     3488.69     31.61 o 
  -2   6   2       69.82       46.14      2.35 o 
  -1   6   2     1616.82     1588.38     16.63 o 
   0   6   2      196.91      179.33      3.75 o 
   1   6   2      899.57      988.31     12.13 o 
   2   6   2      969.63     1112.87     12.27 o 
   3   6   2     1159.22     1191.63     13.33 o 
   4   6   2      240.88      267.59      5.02 o 
   5   6   2        1.09        1.70      1.17 o 
   6   6   2      879.13      900.47     11.30 o 
   7   6   2        3.28        2.07      1.95 o 
   8   6   2       14.73       10.62      3.93 o 
   9   6   2       37.31       43.55      7.04 o 
  10   6   2       53.01       53.36      6.50 o 
  11   6   2        6.44        6.28      5.43 o 
  12   6   2        2.82       -2.27      8.80 o 
  13   6   2        0.71       -2.56      5.71 o 
 -12   7   2       27.27       20.10      6.82 o 
 -11   7   2        0.80       -0.77      4.63 o 
 -10   7   2       67.47       64.17      8.23 o 
  -9   7   2       11.67        4.12      3.78 o 
  -8   7   2       82.23       78.89      7.09 o 
  -7   7   2        1.72        0.10      2.28 o 
  -6   7   2     2098.49     2136.13     26.75 o 
  -5   7   2     1074.59     1060.04     13.68 o 
  -4   7   2        6.11        2.53      1.16 o 
  -3   7   2       34.84       37.17      1.85 o 
  -2   7   2      192.20      214.09      4.30 o 
  -1   7   2     3217.41     3488.09     34.14 o 
   0   7   2      321.24      396.01      6.02 o 
   1   7   2     1375.13     1459.29     22.94 o 
   2   7   2      885.10      901.56     10.57 o 
   3   7   2      740.07      884.26     11.46 o 
   4   7   2     1195.94     1253.64     14.15 o 
   5   7   2      876.52      867.31     10.97 o 
   6   7   2     1108.23     1173.07     15.17 o 
   7   7   2      153.14      163.79      5.94 o 
   8   7   2       31.82       26.19      4.74 o 
   9   7   2       93.55       91.48      7.79 o 
  10   7   2       28.30       24.07      6.87 o 
  11   7   2        0.03       -1.95      4.67 o 
  12   7   2        6.47       -0.59      5.39 o 
 -12   8   2       35.96       36.25     11.23 o 
 -11   8   2        4.19       -0.19      7.82 o 
 -10   8   2       18.46       25.95      8.53 o 
  -9   8   2        0.45        1.23      3.66 o 
  -8   8   2      125.84      115.58      7.82 o 
  -7   8   2      269.87      249.55      7.95 o 
  -6   8   2     1057.39      926.57     14.22 o 
  -5   8   2      702.14      688.52     10.25 o 
  -4   8   2        6.63        7.87      1.63 o 
  -3   8   2        0.39       -0.84      0.84 o 
  -2   8   2       45.60       66.52      3.81 o 
  -1   8   2      281.58      304.91      5.46 o 
   0   8   2      542.16      607.31      9.24 o 
   1   8   2       25.20       22.14      2.09 o 
   2   8   2      267.44      249.02      5.89 o 
   3   8   2      620.65      692.53     10.62 o 
   4   8   2      100.14      118.86      3.88 o 
   5   8   2      153.76      161.50      4.65 o 
   6   8   2      262.21      254.85      6.02 o 
   7   8   2       96.45       93.84      6.29 o 
   8   8   2      176.98      203.92      9.74 o 
   9   8   2        0.17       -3.66      3.66 o 
  10   8   2       42.21       42.73      6.16 o 
  11   8   2        9.64       16.82      6.04 o 
  12   8   2       67.33       68.57     11.35 o 
 -12   9   2       25.25       39.29     11.52 o 
 -11   9   2       29.52       23.73     10.32 o 
 -10   9   2        3.26        8.26      6.27 o 
  -9   9   2       53.67       54.01     14.72 o 
  -8   9   2      115.89      113.65     10.64 o 
  -7   9   2       30.28       45.72      4.99 o 
  -6   9   2      179.35      158.87      6.30 o 
  -5   9   2      202.98      181.90      6.55 o 
  -4   9   2      644.26      600.62      9.67 o 
  -3   9   2      784.66      748.75     10.97 o 
  -2   9   2      229.41      178.93      4.50 o 
  -1   9   2      457.01      413.44      6.01 o 
   0   9   2      125.53      126.18      3.57 o 
   1   9   2      519.33      595.75     10.57 o 
   2   9   2      476.87      473.48     11.10 o 
   3   9   2      182.03      178.49      4.84 o 
   4   9   2      780.75      716.98     10.35 o 
   5   9   2       41.13       42.39      3.02 o 
   6   9   2      256.06      245.10      6.00 o 
   7   9   2      793.71      753.69     13.33 o 
   8   9   2       25.11       17.59      4.74 o 
   9   9   2      509.62      534.86     16.10 o 
  10   9   2        2.97       -2.49      4.25 o 
  11   9   2       44.38       45.75      8.96 o 
  12   9   2        8.78       13.46      9.46 o 
 -12  10   2       49.77       72.11     14.85 o 
 -11  10   2       42.09       56.25     12.85 o 
 -10  10   2      373.21      403.17     19.17 o 
  -9  10   2        3.58        3.57      5.98 o 
  -8  10   2        0.01        2.60      4.89 o 
  -7  10   2        8.07        9.11      3.62 o 
  -6  10   2       94.07       90.79      5.56 o 
  -5  10   2      283.70      241.12      7.62 o 
  -4  10   2      858.55      831.97     13.03 o 
  -3  10   2     1369.16     1284.53     16.79 o 
  -2  10   2      518.05      540.42      8.83 o 
  -1  10   2       83.94       99.79      3.13 o 
   0  10   2       80.43       75.94      2.72 o 
   1  10   2       70.30       83.47      3.96 o 
   2  10   2       93.17      108.33      4.74 o 
   3  10   2       16.06       14.56      3.45 o 
   4  10   2        0.76        0.48      2.46 o 
   5  10   2      118.90      107.72      4.26 o 
   6  10   2      423.04      389.96      9.91 o 
   7  10   2        9.61       14.59      3.64 o 
   8  10   2       78.47      108.89     11.02 o 
   9  10   2       93.99      113.07     15.53 o 
  10  10   2       63.58       67.88     10.00 o 
  11  10   2      195.87      182.79     15.36 o 
 -11  11   2      124.34      145.19     18.76 o 
 -10  11   2       61.33       63.30     10.31 o 
  -9  11   2      148.43      158.37     13.59 o 
  -8  11   2        0.69        6.32      4.95 o 
  -7  11   2       64.15       63.29      5.94 o 
  -6  11   2      461.83      477.65     12.06 o 
  -5  11   2       11.00        9.06      2.66 o 
  -4  11   2        5.41        4.19      2.00 o 
  -3  11   2      543.58      546.76      9.48 o 
  -2  11   2     1291.71     1202.76     16.01 o 
  -1  11   2      506.56      468.02      8.40 o 
   0  11   2     2356.08     2220.83     25.72 o 
   1  11   2     1222.19     1142.08     22.11 o 
   2  11   2      278.41      220.14     19.49 o 
   3  11   2      615.75      620.44     15.29 o 
   4  11   2      318.67      270.03     11.38 o 
   5  11   2       50.55       47.56      5.18 o 
   6  11   2       62.94       63.27      4.85 o 
   7  11   2      284.78      306.49     10.57 o 
   8  11   2       65.23       76.16      9.40 o 
   9  11   2      255.73      257.15     15.86 o 
  10  11   2       98.76       89.87     15.20 o 
  11  11   2      371.42      418.41     20.88 o 
 -11  12   2      122.91      134.55     19.72 o 
 -10  12   2        0.18        2.73      6.60 o 
  -9  12   2       67.28       57.50      9.58 o 
  -8  12   2      232.21      237.54     23.89 o 
  -7  12   2       12.83        4.22      4.95 o 
  -6  12   2        2.20        2.69      3.22 o 
  -5  12   2      433.14      432.50     21.95 o 
  -4  12   2      144.41      156.63      6.71 o 
  -3  12   2      199.99      174.08      6.00 o 
  -2  12   2      356.57      328.09      8.21 o 
  -1  12   2      793.38      759.04     20.11 o 
   0  12   2      469.27      433.78      8.35 o 
   1  12   2       62.78       57.08      4.61 o 
   2  12   2       96.14       96.13      8.46 o 
   3  12   2        0.84        3.18      3.16 o 
   4  12   2        3.67        5.38      4.11 o 
   5  12   2       62.05       74.76      9.22 o 
   6  12   2        4.51        1.52      4.83 o 
   7  12   2        0.02        2.61      4.37 o 
   8  12   2        0.18        4.32     10.73 o 
   9  12   2        2.66        6.70     11.70 o 
  10  12   2       20.55        8.75     11.83 o 
  11  12   2        5.34       -6.35     11.01 o 
 -10  13   2       24.14       29.21     14.82 o 
  -9  13   2      151.33      146.90     21.60 o 
  -8  13   2      249.45      295.05     25.48 o 
  -7  13   2       23.17       17.40     10.11 o 
  -6  13   2       53.52       56.85      7.57 o 
  -5  13   2      228.53      253.60     12.48 o 
  -4  13   2     1353.48     1214.31     30.44 o 
  -3  13   2      151.02      148.98      9.32 o 
  -2  13   2        0.11        1.64      2.21 o 
  -1  13   2      114.50      120.59      4.75 o 
   0  13   2      218.85      206.30      6.28 o 
   1  13   2        1.69       -1.44      2.81 o 
   2  13   2     1882.81     1675.33     35.78 o 
   3  13   2       53.47       62.87     11.96 o 
   4  13   2        8.09        6.17      7.52 o 
   5  13   2      838.50      875.15     25.03 o 
   6  13   2      302.59      295.89     13.64 o 
   7  13   2      169.37      192.93     11.64 o 
   8  13   2       16.51       36.54     13.80 o 
   9  13   2       79.29       92.67     18.96 o 
  10  13   2       12.04        8.54     12.16 o 
 -10  14   2        5.97       11.32     13.06 o 
  -9  14   2       33.04       21.32     13.71 o 
  -8  14   2        2.54       10.51     11.14 o 
  -7  14   2      207.18      162.13     17.89 o 
  -6  14   2      195.52      198.64     11.82 o 
  -5  14   2       99.55       96.42     11.03 o 
  -4  14   2       21.23       16.53      5.25 o 
  -3  14   2      192.75      209.80     12.56 o 
  -2  14   2       75.69       66.10      5.88 o 
  -1  14   2       11.98        5.30      2.45 o 
   0  14   2       92.78       81.45      5.64 o 
   1  14   2      154.98      171.14      8.23 o 
   2  14   2      129.25      100.88      7.34 o 
   3  14   2        3.58        3.64      3.28 o 
   4  14   2       36.51       34.29      6.31 o 
   5  14   2       67.44       71.42      8.35 o 
   6  14   2        0.26        1.64      6.38 o 
   7  14   2      124.95      129.92     10.93 o 
   8  14   2       43.72       23.71     13.41 o 
   9  14   2      221.93      236.91     28.21 o 
  10  14   2       34.81       47.01     16.24 o 
  -9  15   2       18.53       30.46     13.42 o 
  -8  15   2        0.02       16.19     12.22 o 
  -7  15   2       98.74       98.98     10.23 o 
  -6  15   2      213.93      200.61     12.43 o 
  -5  15   2       69.71       47.36      7.71 o 
  -4  15   2       48.77       74.20      9.22 o 
  -3  15   2       33.12       40.29      5.33 o 
  -2  15   2       25.75       20.54      4.44 o 
  -1  15   2       67.41       72.03      4.92 o 
   0  15   2      181.56      181.28      7.21 o 
   1  15   2      172.78      175.94      8.72 o 
   2  15   2       48.29       51.14      5.93 o 
   3  15   2      114.04      100.13     15.57 o 
   4  15   2        8.88       14.35      4.19 o 
   5  15   2      270.20      275.84     13.89 o 
   6  15   2      166.33      166.29     11.65 o 
   7  15   2      199.99      216.38     13.09 o 
   8  15   2       31.87       36.26     12.98 o 
   9  15   2       24.15       32.37     14.74 o 
  -8  16   2       10.11       23.35     12.15 o 
  -7  16   2      103.42      117.11     15.89 o 
  -6  16   2       79.94       94.63     10.31 o 
  -5  16   2      146.63      127.65     11.32 o 
  -4  16   2      195.41      201.52     12.17 o 
  -3  16   2        6.22       11.42      7.57 o 
  -2  16   2      190.06      189.12     10.51 o 
  -1  16   2       30.77       26.58      6.01 o 
   0  16   2        2.05        1.88      3.03 o 
   1  16   2        0.11       -3.39      3.39 o 
   2  16   2        8.69        9.12      7.07 o 
   3  16   2       69.45       72.19      8.06 o 
   4  16   2       18.47       28.04     11.23 o 
   5  16   2       84.07       94.07     22.34 o 
   6  16   2       41.48       39.66      7.91 o 
   7  16   2       10.17       14.34      7.54 o 
   8  16   2        0.23       -5.64     10.14 o 
  -8  17   2       59.25       95.00     19.74 o 
  -7  17   2       13.08       19.32      7.44 o 
  -6  17   2        0.52        6.39      5.70 o 
  -5  17   2       66.04       60.74      8.90 o 
  -4  17   2        3.44       -4.09      4.09 o 
  -3  17   2        5.95       19.39      5.69 o 
  -2  17   2      238.39      244.39     17.28 o 
  -1  17   2        2.33        3.31      3.37 o 
   0  17   2       11.48       16.91      3.44 o 
   1  17   2       13.84       10.02      4.27 o 
   2  17   2       28.48       28.37      9.36 o 
   3  17   2       30.20       20.44      5.52 o 
   4  17   2        4.83        7.36      5.87 o 
   5  17   2        7.39        7.19      5.61 o 
   6  17   2       22.39       24.84      7.24 o 
   7  17   2       13.03       35.72     13.31 o 
  -6  18   2       25.83       17.62      6.49 o 
  -5  18   2        3.07        2.65      5.40 o 
  -4  18   2        1.80       11.04     10.32 o 
  -3  18   2       34.16       37.59     12.10 o 
  -2  18   2       43.80       27.62     18.32 o 
  -1  18   2       10.16       22.98     11.27 o 
   0  18   2        0.96        5.79      3.37 o 
   1  18   2       79.95       70.77     10.93 o 
   2  18   2      128.02      127.37      9.68 o 
   3  18   2        1.22        8.66      8.28 o 
   4  18   2       24.77       22.73      7.11 o 
   5  18   2        4.59        4.66      5.54 o 
   6  18   2        0.04       10.43      6.77 o 
  -5  19   2       87.94       92.34      9.87 o 
  -4  19   2        9.83       12.53      8.02 o 
  -3  19   2        0.65        2.76      7.19 o 
  -2  19   2        1.25        6.70      9.19 o 
  -1  19   2       44.48       41.26      4.96 o 
   0  19   2        5.77        6.86      3.74 o 
   1  19   2        5.51       18.12      5.24 o 
   2  19   2       50.47       56.17      7.00 o 
   3  19   2       20.91       26.84      7.46 o 
   4  19   2       16.59       32.12     14.27 o 
   5  19   2        0.01        5.91      5.01 o 
  -4  20   2        5.63        1.22      9.95 o 
  -3  20   2        2.16       -2.33      4.83 o 
  -2  20   2       58.79       54.59      8.64 o 
  -1  20   2       12.78       28.40      5.27 o 
   0  20   2        1.87        3.63      4.96 o 
   1  20   2        9.44       19.15      9.60 o 
   2  20   2        1.61       14.39      5.49 o 
   3  20   2        5.27        5.34      5.87 o 
   4  20   2        1.34       13.05      5.80 o 
 -13   1   3        2.59        7.08      6.57 o 
 -12   1   3       99.42       81.42     10.24 o 
 -11   1   3       20.59        6.81      5.53 o 
 -10   1   3      145.27      160.14     12.15 o 
  -9   1   3      503.30      486.84     17.13 o 
  -8   1   3      155.75      153.64      9.33 o 
  -7   1   3      286.44      281.05     10.91 o 
  -6   1   3     4119.46     4196.96     48.50 o 
  -5   1   3      466.01      478.68      7.05 o 
  -4   1   3      948.38     1071.95     11.33 o 
  -3   1   3      279.87      326.04      4.02 o 
  -2   1   3       61.17       66.16      1.65 o 
  -1   1   3    11170.03    11367.23    117.10 o 
   0   1   3     3228.84     3063.02     28.64 o 
   1   1   3     7487.38     7947.74     64.49 o 
   2   1   3     7625.95     8777.97     71.39 o 
   3   1   3      247.66      277.91      3.29 o 
   4   1   3      349.18      351.65      4.37 o 
   5   1   3        6.03        6.74      1.01 o 
   6   1   3      825.41      896.74     10.03 o 
   7   1   3       69.42       68.63      3.11 o 
   8   1   3      253.51      240.03      8.55 o 
   9   1   3      131.54      128.31      9.00 o 
  10   1   3        5.60        7.61      4.68 o 
  11   1   3       66.18       81.72      9.57 o 
  12   1   3        2.02        9.70      5.87 o 
  13   1   3      129.86      112.93     12.02 o 
 -13   2   3       26.86       52.91     12.22 o 
 -12   2   3        8.54       -1.90      5.69 o 
 -11   2   3       19.74       13.89      5.76 o 
 -10   2   3      241.44      226.24     24.09 o 
  -9   2   3      215.25      217.43     19.38 o 
  -8   2   3        5.19        0.81      3.54 o 
  -7   2   3       36.78       29.95      3.15 o 
  -6   2   3      136.88      122.57      4.80 o 
  -5   2   3       45.92       62.94      2.14 o 
  -4   2   3      504.07      565.69      8.20 o 
  -3   2   3      280.83      315.87      4.35 o 
  -2   2   3     1027.32     1105.81     11.83 o 
  -1   2   3    12459.63    12537.90    122.41 o 
   0   2   3    21946.47    21503.85    304.67 o 
   1   2   3     2684.85     2810.32     28.22 o 
   2   2   3     7495.19     8582.15     72.39 o 
   3   2   3       19.23       15.68      1.12 o 
   4   2   3      140.09      121.76      2.78 o 
   5   2   3        0.49        1.17      0.93 o 
   6   2   3      141.30      154.39      3.55 o 
   7   2   3       14.98       15.78      1.99 o 
   8   2   3      158.31      152.57      6.30 o 
   9   2   3       95.26       86.58      7.36 o 
  10   2   3      219.70      174.86     26.36 o 
  11   2   3       45.14       48.54      8.11 o 
  12   2   3        6.69        9.50      5.92 o 
  13   2   3        5.87       12.00      6.39 o 
 -13   3   3        6.57        1.60      5.91 o 
 -12   3   3        7.08       14.39      6.24 o 
 -11   3   3        3.78        0.19      5.10 o 
 -10   3   3      535.70      522.13     18.81 o 
  -9   3   3        7.86        6.20      4.97 o 
  -8   3   3      224.78      210.96     15.99 o 
  -7   3   3     1003.08      934.64     16.06 o 
  -6   3   3       11.57        5.78      1.29 o 
  -5   3   3       16.57       14.49      1.72 o 
  -4   3   3       77.24      100.59      2.62 o 
  -3   3   3     1235.84     1285.29     13.13 o 
  -2   3   3        2.09        6.72      0.77 o 
  -1   3   3     7694.52     7794.56     77.14 o 
   0   3   3      362.02      341.97     12.13 o 
   1   3   3      853.16     1014.57     13.92 o 
   2   3   3     2036.79     2156.36     19.63 o 
   3   3   3      781.77      778.81      8.44 o 
   4   3   3      167.04      179.88      3.29 o 
   5   3   3      627.85      632.71      7.65 o 
   6   3   3      319.56      296.52      5.38 o 
   7   3   3      939.99      927.81     12.34 o 
   8   3   3       36.23       44.86      4.00 o 
   9   3   3        4.23        5.57      3.70 o 
  10   3   3        3.03        3.08      3.94 o 
  11   3   3      106.08       83.49      9.79 o 
  12   3   3       49.99       49.43      8.41 o 
  13   3   3       30.59       41.53      8.54 o 
 -13   4   3       16.90       24.94      7.69 o 
 -12   4   3       23.24       19.89      6.83 o 
 -11   4   3      193.79      178.79     19.35 o 
 -10   4   3        6.55        5.87      5.01 o 
  -9   4   3        2.64        6.66      4.34 o 
  -8   4   3      279.71      287.65     10.21 o 
  -7   4   3     1070.77      986.23     20.44 o 
  -6   4   3     1142.03     1124.90     15.06 o 
  -5   4   3      654.85      717.01      9.41 o 
  -4   4   3      462.05      455.95      6.09 o 
  -3   4   3      355.04      345.71      4.64 o 
  -2   4   3     1175.51     1164.80     11.96 o 
  -1   4   3     6610.28     6594.99     65.88 o 
   0   4   3     1482.24     1481.38     17.66 o 
   1   4   3        2.14        0.40      1.04 o 
   2   4   3      998.31     1033.35     10.98 o 
   3   4   3        7.22        4.64      0.97 o 
   4   4   3     2574.54     2583.44     24.10 o 
   5   4   3     1155.98     1123.97     13.50 o 
   6   4   3      290.62      310.87      5.65 o 
   7   4   3      320.30      334.85      7.36 o 
   8   4   3      286.87      269.33      8.85 o 
   9   4   3        0.29       -1.06      3.40 o 
  10   4   3        6.95        2.81      4.15 o 
  11   4   3       11.94        1.18     11.20 o 
  12   4   3       44.25       46.00      8.23 o 
  13   4   3        3.91        4.53      6.14 o 
 -13   5   3        3.87       13.27      6.79 o 
 -12   5   3        0.01       11.07      5.74 o 
 -11   5   3        6.31        7.92      5.23 o 
 -10   5   3      165.48      168.54     12.30 o 
  -9   5   3        0.08        3.12      4.16 o 
  -8   5   3      784.12      733.32     17.04 o 
  -7   5   3       20.83       22.42      5.22 o 
  -6   5   3        8.13        9.77      1.82 o 
  -5   5   3      368.79      317.41      6.09 o 
  -4   5   3     1591.10     1648.30     16.13 o 
  -3   5   3        2.80        8.40      0.94 o 
  -2   5   3     2054.43     2277.62     24.40 o 
  -1   5   3       93.75       90.57      2.45 o 
   0   5   3      259.02      234.82      4.79 o 
   1   5   3     6767.43     7341.88     80.95 o 
   2   5   3     2048.83     2280.39     22.78 o 
   3   5   3       85.49      124.78      3.37 o 
   4   5   3     2558.23     2668.93     26.41 o 
   5   5   3       34.75       65.75      2.46 o 
   6   5   3      326.02      362.67      7.47 o 
   7   5   3       18.81        7.96      2.28 o 
   8   5   3      162.45      157.60      7.18 o 
   9   5   3      198.73      212.18     10.11 o 
  10   5   3      135.01      127.62      9.21 o 
  11   5   3       25.37       32.34     10.08 o 
  12   5   3       83.09       90.01     10.64 o 
  13   5   3        0.10        1.98      6.37 o 
 -13   6   3      107.76       89.78     10.95 o 
 -12   6   3       71.54       96.92     10.74 o 
 -11   6   3       58.37       58.42      8.42 o 
 -10   6   3      267.95      253.25     16.33 o 
  -9   6   3       57.93       51.10      7.22 o 
  -8   6   3      937.91      884.87     19.60 o 
  -7   6   3        0.73        1.94      2.24 o 
  -6   6   3     1760.99     1671.69     23.25 o 
  -5   6   3       84.50       74.54      3.79 o 
  -4   6   3     2701.91     2791.20     24.64 o 
  -3   6   3     1652.29     1628.76     15.17 o 
  -2   6   3     1913.20     2127.50     21.72 o 
  -1   6   3     1132.02     1179.91     13.85 o 
   0   6   3       83.75      120.81      3.20 o 
   1   6   3     1989.51     2074.26     33.37 o 
   2   6   3       19.99       54.42      2.13 o 
   3   6   3      290.00      362.51      5.74 o 
   4   6   3      393.85      374.97      6.51 o 
   5   6   3      594.13      549.17      7.93 o 
   6   6   3     1678.01     1677.24     20.52 o 
   7   6   3      221.13      199.37      6.46 o 
   8   6   3        7.07        4.99      2.92 o 
   9   6   3       75.84       80.91      7.58 o 
  10   6   3       34.22       35.99      5.83 o 
  11   6   3       36.79       40.40      7.80 o 
  12   6   3        2.44       -1.88      9.69 o 
  13   6   3        2.08        8.66      6.51 o 
 -12   7   3       84.62       91.99     18.17 o 
 -11   7   3       26.09       30.61      6.92 o 
 -10   7   3        9.12        7.42      5.09 o 
  -9   7   3        0.20       -1.17      3.23 o 
  -8   7   3        0.30        0.24      3.18 o 
  -7   7   3       27.46       19.96      3.04 o 
  -6   7   3      601.76      581.60     10.27 o 
  -5   7   3     1754.49     1706.62     19.97 o 
  -4   7   3       16.49       11.54      1.38 o 
  -3   7   3       78.85       73.28      2.56 o 
  -2   7   3       79.04      101.89      2.70 o 
  -1   7   3       67.08       51.72      1.92 o 
   0   7   3        0.13        2.81      2.40 o 
   1   7   3      832.32      785.60     11.42 o 
   2   7   3      528.61      583.77      8.59 o 
   3   7   3      151.58      171.89      4.14 o 
   4   7   3      243.57      251.25      5.87 o 
   5   7   3        2.11        0.78      1.42 o 
   6   7   3     3883.98     3911.12     41.17 o 
   7   7   3      279.44      279.88      7.67 o 
   8   7   3      551.15      511.76     12.41 o 
   9   7   3      208.48      205.97     10.21 o 
  10   7   3      127.56      126.63      9.40 o 
  11   7   3       17.66       17.76      5.61 o 
  12   7   3        6.08        4.96      5.79 o 
 -12   8   3       41.28       37.15     11.88 o 
 -11   8   3      204.88      235.57     20.19 o 
 -10   8   3       22.94       15.46      7.71 o 
  -9   8   3      186.56      196.25     15.05 o 
  -8   8   3      661.20      643.53     27.24 o 
  -7   8   3      188.96      219.99      9.36 o 
  -6   8   3     1284.15     1207.41     17.25 o 
  -5   8   3       59.11       62.66      4.82 o 
  -4   8   3      619.32      623.98      7.99 o 
  -3   8   3      292.81      236.07      4.11 o 
  -2   8   3      848.77      829.78     11.29 o 
  -1   8   3      540.90      516.59      7.67 o 
   0   8   3      249.14      232.81      5.52 o 
   1   8   3     1903.89     2011.90     27.47 o 
   2   8   3      805.60      783.75     12.01 o 
   3   8   3      899.30      924.36     13.22 o 
   4   8   3      644.20      653.76     10.69 o 
   5   8   3        6.65        5.01      1.82 o 
   6   8   3        3.80       -0.58      2.03 o 
   7   8   3       29.54       30.77      3.30 o 
   8   8   3      466.75      452.14     11.80 o 
   9   8   3       42.81       47.29      6.16 o 
  10   8   3       48.11       58.91     11.06 o 
  11   8   3       12.99        7.19      4.77 o 
  12   8   3       58.63       60.68      9.24 o 
 -12   9   3       43.90       51.16     13.00 o 
 -11   9   3        4.48       15.05      9.56 o 
 -10   9   3       12.50        8.76      7.90 o 
  -9   9   3       15.90       16.57      6.52 o 
  -8   9   3      291.81      303.68     15.04 o 
  -7   9   3      513.20      466.44     12.77 o 
  -6   9   3      237.36      217.59      7.22 o 
  -5   9   3      261.48      244.85      7.48 o 
  -4   9   3      599.25      621.96     13.22 o 
  -3   9   3       47.59       50.29      2.92 o 
  -2   9   3      308.76      308.32      6.09 o 
  -1   9   3      213.64      216.38      4.59 o 
   0   9   3      356.25      355.35      7.40 o 
   1   9   3      279.16      259.90      7.01 o 
   2   9   3       59.96       68.92      3.33 o 
   3   9   3     1083.09     1075.69     15.09 o 
   4   9   3      630.01      590.95     10.26 o 
   5   9   3      524.11      501.91      9.67 o 
   6   9   3       37.31       24.31      2.62 o 
   7   9   3       26.90       30.13      4.56 o 
   8   9   3      413.13      402.39     11.20 o 
   9   9   3      144.97      135.82      9.52 o 
  10   9   3       12.99       12.12      4.92 o 
  11   9   3      182.25      199.43     16.97 o 
  12   9   3       11.77       -3.54      7.91 o 
 -12  10   3       48.81       78.30     15.49 o 
 -11  10   3        7.70       15.44      9.15 o 
 -10  10   3      100.44       94.59     11.63 o 
  -9  10   3       81.86       94.44     10.88 o 
  -8  10   3       34.45       36.18      7.29 o 
  -7  10   3       39.21       52.91      5.44 o 
  -6  10   3       37.61       51.24      5.40 o 
  -5  10   3       10.23       24.90      3.35 o 
  -4  10   3     2041.13     1857.24     22.85 o 
  -3  10   3       68.97       50.98      3.12 o 
  -2  10   3       24.09       30.23      2.47 o 
  -1  10   3      511.86      504.30      7.81 o 
   0  10   3      448.91      421.96      6.94 o 
   1  10   3     1439.44     1388.45     31.96 o 
   2  10   3      706.64      671.29     18.98 o 
   3  10   3      124.72      108.70      5.03 o 
   4  10   3      189.03      193.51      6.11 o 
   5  10   3       24.53       26.47      2.68 o 
   6  10   3       45.62       36.97      3.05 o 
   7  10   3        4.05        2.31      2.08 o 
   8  10   3        4.95        2.92      4.91 o 
   9  10   3        7.86        8.63      6.14 o 
  10  10   3      166.54      192.96     15.43 o 
  11  10   3       24.46       30.52      8.66 o 
 -11  11   3       52.61       49.81     12.22 o 
 -10  11   3        1.17        0.86      6.48 o 
  -9  11   3        0.26       -0.27      5.51 o 
  -8  11   3       62.46       56.23      8.32 o 
  -7  11   3       62.06       55.92      9.12 o 
  -6  11   3        6.86        4.80      3.41 o 
  -5  11   3       85.32       60.25      4.68 o 
  -4  11   3        1.00        1.33      1.74 o 
  -3  11   3       18.33       22.75      2.45 o 
  -2  11   3      269.71      236.05      5.10 o 
  -1  11   3       83.73       70.37      3.19 o 
   0  11   3      523.32      504.90     12.10 o 
   1  11   3       13.06       13.48      3.13 o 
   2  11   3      826.09      859.76     22.43 o 
   3  11   3      482.43      482.94     13.17 o 
   4  11   3      257.03      213.15      8.63 o 
   5  11   3      339.33      320.69     10.97 o 
   6  11   3       10.96       11.38      4.48 o 
   7  11   3      120.44      122.35     10.63 o 
   8  11   3        1.49       -0.21      7.02 o 
   9  11   3        8.28       13.45      6.86 o 
  10  11   3      189.15      193.09     42.06 o 
  11  11   3      165.52      126.13     17.68 o 
 -11  12   3      169.27      210.63     23.07 o 
 -10  12   3      179.82      229.39     27.02 o 
  -9  12   3       16.73       23.51      7.23 o 
  -8  12   3      112.81      114.73     11.48 o 
  -7  12   3      122.53      114.96     12.22 o 
  -6  12   3        4.49        1.70      3.20 o 
  -5  12   3       17.68       20.61      3.99 o 
  -4  12   3       79.57       64.36      4.63 o 
  -3  12   3       29.11       30.10      3.59 o 
  -2  12   3      158.23      158.13      6.56 o 
  -1  12   3      196.02      157.32      5.34 o 
   0  12   3        6.65        5.42      2.92 o 
   1  12   3     1834.01     1762.26     31.76 o 
   2  12   3       13.27        9.79      3.15 o 
   3  12   3      203.70      192.85     11.78 o 
   4  12   3      238.75      200.04     10.48 o 
   5  12   3       45.65       39.88      6.45 o 
   6  12   3       68.47       82.51     16.08 o 
   7  12   3       33.17       27.05     10.96 o 
   8  12   3       11.48       13.14     10.73 o 
   9  12   3       17.03       13.03     12.40 o 
  10  12   3       56.12       36.52     14.64 o 
  11  12   3      115.47      139.15     22.68 o 
 -10  13   3       31.15       33.71     15.19 o 
  -9  13   3      114.48      153.51     22.66 o 
  -8  13   3       65.23       72.56     16.32 o 
  -7  13   3        1.48        4.73      4.79 o 
  -6  13   3        5.41        5.96      4.61 o 
  -5  13   3       44.02       31.74      5.82 o 
  -4  13   3       61.87       62.36      7.70 o 
  -3  13   3       66.33       57.20      4.81 o 
  -2  13   3       50.49       54.31      4.56 o 
  -1  13   3        9.61        6.63      2.03 o 
   0  13   3        0.06       -1.25      2.62 o 
   1  13   3       38.58       50.63      8.60 o 
   2  13   3      294.05      302.32     25.35 o 
   3  13   3      201.03      167.05     24.93 o 
   4  13   3      175.09      174.54     10.26 o 
   5  13   3       30.07       44.90      7.05 o 
   6  13   3      234.52      268.16     13.16 o 
   7  13   3      221.38      241.11     23.66 o 
   8  13   3      111.89      134.83     21.01 o 
   9  13   3        2.28      -10.12     10.12 o 
  10  13   3       20.67       20.50     13.24 o 
 -10  14   3       54.58       63.66     17.33 o 
  -9  14   3      244.70      274.46     26.82 o 
  -8  14   3        0.01       -6.51     10.41 o 
  -7  14   3       47.55       53.40      8.47 o 
  -6  14   3      378.87      353.36     15.45 o 
  -5  14   3        8.89        7.17      8.52 o 
  -4  14   3      185.89      158.54     11.57 o 
  -3  14   3      203.19      187.49      8.62 o 
  -2  14   3       11.46        6.93      5.06 o 
  -1  14   3       42.07       35.77      3.65 o 
   0  14   3      293.24      296.86     10.38 o 
   1  14   3      418.11      402.07     15.88 o 
   2  14   3       12.52       -0.55      4.12 o 
   4  14   3      111.09      115.58      9.74 o 
   5  14   3        0.87       13.18      7.03 o 
   6  14   3       16.02       18.57      6.50 o 
   7  14   3      144.04      172.86     23.23 o 
   8  14   3        8.34       13.77     12.33 o 
   9  14   3      121.34      108.44     20.95 o 
  10  14   3        1.34       20.59     13.48 o 
  -9  15   3        4.41       11.58     11.51 o 
  -8  15   3       11.19        9.65     11.95 o 
  -7  15   3       97.78       87.07      9.87 o 
  -6  15   3        3.59        6.12      5.63 o 
  -5  15   3       32.42       40.47      7.15 o 
  -4  15   3      203.21      203.90     11.66 o 
  -3  15   3      179.68      179.02     10.55 o 
  -2  15   3      162.03      129.86      7.99 o 
  -1  15   3       42.26       38.44      3.94 o 
   0  15   3      152.71      141.74      8.17 o 
   1  15   3      206.20      201.67     19.12 o 
   2  15   3        6.24       10.77      4.00 o 
   3  15   3        8.38        2.78      4.13 o 
   4  15   3       78.56       85.85      8.98 o 
   5  15   3        0.70        5.04     14.56 o 
   6  15   3        0.18       -3.63      6.92 o 
   7  15   3      193.52      216.10     23.12 o 
   8  15   3       25.77       41.06     14.01 o 
   9  15   3        4.62       -5.55     11.01 o 
  -8  16   3       28.59       37.35     14.26 o 
  -7  16   3       35.93       30.15      7.35 o 
  -6  16   3        1.46        4.89      5.60 o 
  -5  16   3      174.85      198.98     15.40 o 
  -4  16   3      425.33      435.03     17.65 o 
  -3  16   3      272.20      284.47     13.65 o 
  -2  16   3        4.16        4.86      5.47 o 
  -1  16   3      767.11      740.49     15.68 o 
   0  16   3        0.10       -3.42      3.42 o 
   1  16   3      170.19      152.68     10.63 o 
   2  16   3        3.01        8.50      4.16 o 
   3  16   3      176.19      170.68      9.54 o 
   4  16   3       36.45       46.19      5.83 o 
   5  16   3      165.40      176.21     12.40 o 
   6  16   3      153.34      171.05     12.36 o 
   7  16   3       21.72       23.50     12.82 o 
   8  16   3       21.93       17.92     11.83 o 
  -7  17   3        0.02        6.09      6.20 o 
  -6  17   3        0.25        0.64      6.36 o 
  -5  17   3       42.38       57.83      9.05 o 
  -4  17   3       25.26       43.23      7.29 o 
  -3  17   3       64.68       64.28      9.64 o 
  -2  17   3        0.35        3.94      4.65 o 
  -1  17   3      385.56      394.28     10.82 o 
   0  17   3       39.39       40.00      6.48 o 
   1  17   3        0.96        6.73      4.34 o 
   2  17   3       41.50       34.05      5.89 o 
   3  17   3       77.59       93.19      8.23 o 
   4  17   3      176.68      193.01     13.01 o 
   5  17   3       57.48       42.37     14.73 o 
   6  17   3        1.31        5.26      9.91 o 
   7  17   3        2.68       -5.71      9.96 o 
  -6  18   3      100.23      120.37     11.78 o 
  -5  18   3      208.10      226.83     14.06 o 
  -4  18   3       64.16       68.86      8.68 o 
  -3  18   3      308.48      318.18     15.29 o 
  -2  18   3      113.37      113.41     12.90 o 
  -1  18   3       53.82       56.64      7.41 o 
   0  18   3      248.92      264.70     11.60 o 
   1  18   3       66.87       60.84      7.03 o 
   2  18   3       38.53       28.50      5.82 o 
   3  18   3      290.77      314.90     13.32 o 
   4  18   3       44.58       34.32      8.55 o 
   5  18   3      108.61      117.26     11.40 o 
   6  18   3        1.38        7.71      7.88 o 
  -5  19   3        0.44        7.40      5.05 o 
  -4  19   3       56.86       91.06     10.02 o 
  -3  19   3       97.58      102.44     19.07 o 
  -2  19   3       25.33       33.54      7.23 o 
  -1  19   3       24.88       26.84      4.35 o 
   0  19   3       72.50       61.35      5.74 o 
   1  19   3        8.49        2.49      5.50 o 
   2  19   3      135.91      136.35     10.23 o 
   3  19   3       29.76       35.34      8.36 o 
   4  19   3       45.84       10.05     19.71 o 
   5  19   3       67.20       80.24      9.79 o 
  -3  20   3      106.79      117.64     17.22 o 
  -2  20   3       29.68       37.41      7.95 o 
  -1  20   3       42.18       42.21      5.97 o 
   0  20   3       66.57       70.47      6.23 o 
   1  20   3       88.51      111.78     12.88 o 
   2  20   3       27.96       40.76      9.03 o 
   3  20   3      245.29      244.99     14.97 o 
 -13   0   4       45.05       26.83     10.62 o 
 -12   0   4      184.96      192.15     20.83 o 
 -11   0   4        8.36       -6.30      6.30 o 
 -10   0   4        9.49       -1.30      5.94 o 
  -9   0   4      232.23      235.12     17.09 o 
  -8   0   4     1270.85     1165.52     38.89 o 
  -7   0   4      313.14      343.54     11.38 o 
  -6   0   4      120.69      161.32      8.38 o 
  -5   0   4      799.92      822.51     15.05 o 
  -4   0   4     1744.36     1532.56     30.11 o 
  -3   0   4     2784.26     2620.63     29.43 o 
  -2   0   4     2605.85     2706.89     33.28 o 
  -1   0   4      518.51      510.74      6.09 o 
   0   0   4    18098.12    20220.53    183.91 o 
   1   0   4    21950.74    23429.00    346.87 o 
   2   0   4    44930.72    47307.55    480.43 o 
   3   0   4     3596.15     3712.68     42.97 o 
   4   0   4       87.11       56.77      2.38 o 
   5   0   4      385.15      373.02      8.22 o 
   6   0   4     1663.55     1573.60     19.92 o 
   7   0   4      478.84      475.01     10.53 o 
   8   0   4       60.54       47.09      5.18 o 
   9   0   4      194.14      176.96     12.44 o 
  10   0   4       76.49      106.95     14.59 o 
  11   0   4       72.72       77.26     13.00 o 
  12   0   4      111.06      101.47     15.77 o 
  13   0   4      137.60      119.32     17.63 o 
 -13   1   4       74.77       79.82     10.68 o 
 -12   1   4       25.43       34.02      7.81 o 
 -11   1   4      244.83      231.14     17.22 o 
 -10   1   4      395.32      384.48     16.01 o 
  -9   1   4      439.33      435.01     16.07 o 
  -8   1   4       88.04       76.53      7.39 o 
  -7   1   4       47.24       48.33      5.12 o 
  -6   1   4      497.52      462.28      8.55 o 
  -5   1   4      178.57      197.82      4.13 o 
  -4   1   4     1083.65      987.22     11.69 o 
  -3   1   4     4387.85     4429.27     38.65 o 
  -2   1   4      149.13      153.18      2.42 o 
  -1   1   4      400.15      351.72      4.05 o 
   0   1   4     1580.18     1955.55     15.52 o 
   1   1   4       42.35       66.06      1.52 o 
   2   1   4      873.90      895.95      7.90 o 
   3   1   4      292.56      240.20      3.12 o 
   4   1   4       90.22       88.20      2.09 o 
   5   1   4      403.61      457.37      5.29 o 
   6   1   4      640.96      650.10      8.19 o 
   7   1   4       17.03        7.42      1.63 o 
   8   1   4      363.27      375.36      9.31 o 
   9   1   4      162.68      170.95      8.57 o 
  10   1   4        0.01       -1.48      4.26 o 
  11   1   4        3.04        5.11      8.12 o 
  12   1   4        0.71        0.96      5.39 o 
  13   1   4        3.57       -5.63      5.63 o 
 -13   2   4       14.94       12.01      6.93 o 
 -12   2   4       15.04        3.09      8.85 o 
 -11   2   4       81.67      108.76     10.69 o 
 -10   2   4        2.17       -1.87      4.50 o 
  -9   2   4      503.41      473.12     26.47 o 
  -8   2   4      551.52      518.36     16.60 o 
  -7   2   4     1478.84     1450.72     22.20 o 
  -6   2   4      121.15       92.60      4.39 o 
  -5   2   4      906.71      891.56     10.86 o 
  -4   2   4      431.60      371.23      5.56 o 
  -3   2   4     2704.88     2800.97     25.03 o 
  -2   2   4      126.28      147.88      3.10 o 
  -1   2   4     1238.19     1261.90     13.32 o 
   0   2   4     7271.78     7501.49     78.90 o 
   1   2   4     1057.32     1143.73     10.86 o 
   2   2   4       16.26       49.00      1.54 o 
   3   2   4      368.49      416.21      4.83 o 
   4   2   4     3283.31     3560.86     30.68 o 
   5   2   4     1556.10     1562.38     15.30 o 
   6   2   4        4.66        5.70      1.35 o 
   7   2   4     1010.11     1025.93     12.45 o 
   8   2   4      517.18      511.85     17.55 o 
   9   2   4       53.65       59.81      6.56 o 
  10   2   4       47.77       51.75      6.72 o 
  11   2   4      175.24      171.51     13.40 o 
  12   2   4        2.10        1.95      8.15 o 
  13   2   4       11.34       13.36      6.71 o 
 -13   3   4        3.85        3.36      6.04 o 
 -12   3   4       23.96       16.26      6.32 o 
 -11   3   4      102.05      105.12     17.69 o 
 -10   3   4      498.28      468.08     20.71 o 
  -9   3   4       17.07        9.09      4.67 o 
  -8   3   4      117.49      103.37      8.57 o 
  -7   3   4      738.33      712.59     13.40 o 
  -6   3   4      583.76      540.30      7.80 o 
  -5   3   4      211.51      206.93      4.59 o 
  -4   3   4     2107.11     2257.56     22.06 o 
  -3   3   4        3.54        2.83      0.87 o 
  -2   3   4     1261.33     1251.21     12.63 o 
  -1   3   4     2415.87     2333.95     26.50 o 
   0   3   4     5014.29     5224.25     63.27 o 
   1   3   4     3108.41     3380.18     34.07 o 
   2   3   4     1700.87     1960.60     18.18 o 
   3   3   4      892.94     1132.59     10.89 o 
   4   3   4      315.83      447.92      5.80 o 
   5   3   4       39.91       46.03      2.22 o 
   6   3   4      550.42      550.12      7.45 o 
   7   3   4      683.66      673.48     10.12 o 
   8   3   4        2.38       -1.47      2.19 o 
   9   3   4        2.22       -2.24      2.58 o 
  10   3   4       14.49       14.18      4.77 o 
  11   3   4       16.26        0.98      5.01 o 
  12   3   4       10.50        9.74      6.24 o 
  13   3   4        1.36       -1.33      5.70 o 
 -13   4   4        1.28        5.80      6.08 o 
 -12   4   4       37.43       27.65      7.29 o 
 -11   4   4       86.22       80.54      9.64 o 
 -10   4   4        2.96       -0.82      9.01 o 
  -9   4   4      279.04      284.81     13.15 o 
  -8   4   4       10.61       12.44      3.71 o 
  -7   4   4       13.64       13.19      2.82 o 
  -6   4   4        5.50        8.20      1.61 o 
  -5   4   4      211.32      212.89      4.28 o 
  -4   4   4     1008.06      896.60     10.18 o 
  -3   4   4        2.73        4.50      0.87 o 
  -2   4   4      261.04      212.01      3.40 o 
  -1   4   4    19356.58    19796.78    178.91 o 
   0   4   4      823.40      868.63     12.55 o 
   1   4   4      127.60      136.59      2.63 o 
   2   4   4      842.12      790.03      8.98 o 
   3   4   4     1246.64     1380.67     13.85 o 
   4   4   4     1731.61     1964.84     18.99 o 
   5   4   4      511.73      549.81      6.64 o 
   6   4   4       15.88       17.19      1.90 o 
   7   4   4        9.23        3.88      2.65 o 
   8   4   4       67.82       72.05      4.96 o 
   9   4   4       80.65       78.03      5.98 o 
  10   4   4      133.91      133.78     10.20 o 
  11   4   4        5.73        3.04      5.25 o 
  12   4   4        0.30       -1.16      5.60 o 
  13   4   4       66.66       62.92     12.38 o 
 -13   5   4        6.11       16.83      6.72 o 
 -12   5   4        4.61        6.72      9.64 o 
 -11   5   4        0.04        6.51      5.02 o 
 -10   5   4       10.37       10.28      5.08 o 
  -9   5   4      321.20      306.81     13.56 o 
  -8   5   4      357.56      337.79     11.18 o 
  -7   5   4       30.80       31.51      4.24 o 
  -6   5   4       52.15       59.30      3.25 o 
  -5   5   4      560.17      512.46      7.04 o 
  -4   5   4      129.27      135.26      3.16 o 
  -3   5   4     1647.11     1686.10     16.25 o 
  -2   5   4     1497.58     1683.57     16.89 o 
  -1   5   4        1.62        0.23      0.80 o 
   0   5   4       84.94      112.43      3.11 o 
   1   5   4      237.14      245.58      9.13 o 
   2   5   4      277.91      328.77      4.88 o 
   3   5   4        9.22       13.86      1.35 o 
   4   5   4      714.48      843.27     10.59 o 
   5   5   4      703.07      820.75     10.47 o 
   6   5   4      320.47      306.92      7.15 o 
   7   5   4       51.92       58.82      4.73 o 
   8   5   4        1.92        4.71      2.91 o 
   9   5   4      183.36      177.43      9.32 o 
  10   5   4       91.07       90.66      8.15 o 
  11   5   4        7.68       -0.92      5.09 o 
  12   5   4       12.14       11.86      9.57 o 
  13   5   4        8.43        4.86      5.66 o 
 -13   6   4       20.27       43.12     10.03 o 
 -12   6   4       46.58       31.81      7.42 o 
 -11   6   4        1.03        8.21      5.38 o 
 -10   6   4       13.90       13.07      5.28 o 
  -9   6   4       22.89       32.03      8.75 o 
  -8   6   4      495.15      460.89     13.21 o 
  -7   6   4      318.53      291.82      7.67 o 
  -6   6   4      729.36      682.48     12.26 o 
  -5   6   4      362.70      368.84      5.92 o 
  -4   6   4        5.46        5.40      1.18 o 
  -3   6   4      220.72      217.99      3.71 o 
  -2   6   4      165.83      185.72      3.96 o 
  -1   6   4        6.72       12.87      1.13 o 
   0   6   4       67.71      122.90      3.42 o 
   1   6   4      255.34      237.24      5.09 o 
   2   6   4      650.34      684.45      9.09 o 
   3   6   4      548.75      558.75      8.25 o 
   4   6   4       14.24       12.68      1.68 o 
   5   6   4      726.74      745.98      9.85 o 
   6   6   4      267.14      291.82      7.47 o 
   7   6   4       13.34       16.58      2.80 o 
   8   6   4        0.11       -2.57      2.57 o 
   9   6   4       35.78       35.29      5.39 o 
  10   6   4       42.16       35.15      6.18 o 
  11   6   4        2.33       -0.81      4.42 o 
  12   6   4       14.43       17.47     18.48 o 
 -12   7   4       56.86       50.56     12.95 o 
 -11   7   4       83.80       88.73     10.02 o 
 -10   7   4        0.98       -2.13      4.01 o 
  -9   7   4       13.47        7.48      3.91 o 
  -8   7   4      345.83      354.05     13.74 o 
  -7   7   4        0.01       -0.60      2.10 o 
  -6   7   4     1363.78     1339.79     20.41 o 
  -5   7   4       85.29       91.37      3.40 o 
  -4   7   4        9.96       19.16      1.60 o 
  -3   7   4      445.53      486.26      6.70 o 
  -2   7   4       29.97       23.19      1.78 o 
  -1   7   4       42.92       48.57      2.02 o 
   0   7   4     2748.69     3100.48     36.05 o 
   1   7   4      847.33      850.82     13.59 o 
   2   7   4        2.55        1.00      1.09 o 
   3   7   4       27.86       31.64      2.94 o 
   4   7   4       24.67       37.46      4.82 o 
   5   7   4      172.62      151.47      4.62 o 
   6   7   4      766.25      843.01     14.04 o 
   7   7   4      563.51      546.58     11.05 o 
   8   7   4      169.01      161.06     12.83 o 
   9   7   4       69.01       70.12      5.94 o 
  10   7   4        7.22       10.30      4.73 o 
  11   7   4        9.11        4.47      6.23 o 
  12   7   4        2.62       -1.79      5.23 o 
 -12   8   4       36.22       38.52     12.25 o 
 -11   8   4       22.01       20.66      8.81 o 
 -10   8   4      144.39      146.32     17.39 o 
  -9   8   4      110.78      112.39     10.91 o 
  -8   8   4      129.67      140.70     30.74 o 
  -7   8   4       28.74       22.42      3.19 o 
  -6   8   4      899.62      822.91     14.53 o 
  -5   8   4      313.05      284.09      5.89 o 
  -4   8   4      268.91      250.10      5.46 o 
  -3   8   4      151.76      148.64      4.48 o 
  -2   8   4     2585.68     2677.54     35.19 o 
  -1   8   4       74.04       84.10      3.51 o 
   0   8   4     1153.70     1157.61     17.24 o 
   1   8   4      260.46      235.14      7.07 o 
   2   8   4      147.16      159.41      4.25 o 
   3   8   4      206.78      230.56      5.58 o 
   4   8   4        0.93        2.10      1.52 o 
   5   8   4      411.68      412.18      7.70 o 
   6   8   4       43.88       45.92      3.17 o 
   7   8   4        3.34        3.02      2.25 o 
   8   8   4      371.87      405.26     11.29 o 
   9   8   4      276.93      294.03      9.98 o 
  10   8   4       17.93       24.49      5.53 o 
  11   8   4        9.24       -0.67      4.46 o 
  12   8   4       66.30       65.54      9.36 o 
 -12   9   4        5.64       17.41      9.54 o 
 -11   9   4       61.92       57.47     13.10 o 
 -10   9   4        4.97        2.15      7.13 o 
  -9   9   4       21.22       25.24      7.46 o 
  -8   9   4      259.86      242.20     13.52 o 
  -7   9   4      141.99      130.52      8.48 o 
  -6   9   4       90.60       99.14      9.12 o 
  -5   9   4      178.69      154.38      5.97 o 
  -4   9   4     1304.05     1254.29     17.82 o 
  -3   9   4      762.84      750.70     12.00 o 
  -2   9   4        0.09        1.78      1.36 o 
  -1   9   4      528.22      557.13      8.59 o 
   0   9   4        1.03       -0.47      1.57 o 
   1   9   4     1332.72     1423.27     21.13 o 
   2   9   4        0.93        3.04      1.37 o 
   3   9   4       23.02       19.33      2.20 o 
   4   9   4      843.12      794.72     12.61 o 
   5   9   4        0.43       -1.93      2.00 o 
   6   9   4      423.00      364.13      7.53 o 
   7   9   4       23.30       17.25      2.88 o 
   8   9   4      616.26      632.16     14.38 o 
   9   9   4      315.32      296.71     10.19 o 
  10   9   4       54.61       45.24      6.70 o 
  11   9   4        1.29       -4.59      4.59 o 
  12   9   4        6.72       13.56      8.94 o 
 -11  10   4       33.04       40.90     11.23 o 
 -10  10   4        5.90       11.94      8.69 o 
  -9  10   4      133.83      130.12     12.53 o 
  -8  10   4      101.09      115.82     11.00 o 
  -7  10   4      971.17     1028.02     21.52 o 
  -6  10   4      115.59      136.73      7.52 o 
  -5  10   4       93.20      124.74      5.71 o 
  -4  10   4     2473.25     2283.75     32.65 o 
  -3  10   4       43.91       53.68      3.48 o 
  -2  10   4      419.85      445.70      7.31 o 
  -1  10   4      131.59      123.53      3.85 o 
   0  10   4     1981.19     1976.38     29.77 o 
   1  10   4       11.24       14.70      2.30 o 
   2  10   4      448.43      472.08     10.02 o 
   3  10   4     4022.57     3842.76     77.18 o 
   4  10   4      310.43      303.57      7.12 o 
   5  10   4        3.92        6.24      2.06 o 
   6  10   4      439.34      461.76      8.69 o 
   7  10   4       12.87       10.24      3.08 o 
   8  10   4       31.10       37.41      6.24 o 
   9  10   4       57.13       68.71      9.43 o 
  10  10   4       33.97       48.25      9.20 o 
  11  10   4      145.88      138.46     13.94 o 
 -11  11   4       68.10      108.05     16.88 o 
 -10  11   4      107.79      146.28     13.48 o 
  -9  11   4       98.15       78.74     10.09 o 
  -8  11   4        1.99        7.82      5.38 o 
  -7  11   4       49.45       52.02      5.66 o 
  -6  11   4       21.24       22.44      5.33 o 
  -5  11   4        9.05       13.58      2.90 o 
  -4  11   4       52.72       45.59      3.95 o 
  -3  11   4      171.22      162.32      5.44 o 
  -2  11   4      905.65      839.61     11.70 o 
  -1  11   4      756.27      690.64     10.69 o 
   0  11   4       91.43       89.04      5.94 o 
   1  11   4      389.70      416.03      9.31 o 
   2  11   4       29.72       20.65      2.85 o 
   3  11   4      331.77      310.54     10.36 o 
   4  11   4      274.97      210.74     10.20 o 
   5  11   4      195.60      167.35     10.13 o 
   6  11   4      115.55      120.92      8.57 o 
   7  11   4        1.43       15.53     10.08 o 
   8  11   4       18.36       34.37      7.27 o 
   9  11   4      119.87      122.88     12.12 o 
  10  11   4      307.06      329.39     17.98 o 
  11  11   4       77.33       72.41     18.29 o 
 -11  12   4        0.97       -1.18      8.23 o 
 -10  12   4       24.35       25.46      8.17 o 
  -9  12   4       46.18       57.32      9.52 o 
  -8  12   4       86.60      104.17      7.75 o 
  -7  12   4      236.05      229.89     13.59 o 
  -6  12   4      136.20      155.26     11.61 o 
  -5  12   4      123.77      138.08     16.65 o 
  -4  12   4      279.09      288.72      9.00 o 
  -3  12   4        0.33        2.51      1.63 o 
  -2  12   4     4306.81     4062.01     51.13 o 
  -1  12   4      318.59      293.14      6.91 o 
   0  12   4       70.59       79.53      5.63 o 
   1  12   4      678.97      636.44     21.38 o 
   2  12   4     1026.83      992.90     21.28 o 
   4  12   4       26.60       49.23      9.67 o 
   5  12   4      431.74      415.92     15.70 o 
   6  12   4      233.22      225.11     12.02 o 
   7  12   4       45.59       34.27     12.68 o 
   8  12   4       32.04       26.45     13.15 o 
   9  12   4      232.45      263.63     25.34 o 
  10  12   4        0.05       -5.82     10.21 o 
 -10  13   4       14.04       13.46      7.41 o 
  -9  13   4      472.36      536.02     22.50 o 
  -8  13   4       16.20       11.51      4.53 o 
  -7  13   4       13.90       19.81      4.57 o 
  -6  13   4      141.27      117.55      9.98 o 
  -5  13   4       66.94       56.79      7.44 o 
  -4  13   4      211.80      206.85      9.00 o 
  -3  13   4      326.06      328.38      9.59 o 
  -2  13   4       90.54       89.08      4.77 o 
  -1  13   4       35.25       43.55      6.83 o 
   0  13   4        0.05        7.12      5.53 o 
   1  13   4       10.71        7.92      3.97 o 
   2  13   4      279.34      266.00     11.92 o 
   3  13   4       82.81       83.73      9.95 o 
   4  13   4        0.21        3.69      4.24 o 
   5  13   4      130.22      157.45     10.59 o 
   6  13   4       29.15       39.91      6.74 o 
   7  13   4       26.03       29.42     12.58 o 
   8  13   4       64.25       94.57     18.47 o 
   9  13   4        9.74        0.01     11.95 o 
  10  13   4       22.57       13.73     12.61 o 
 -10  14   4        5.69        5.39     12.48 o 
  -9  14   4       20.79       44.85     15.14 o 
  -8  14   4       46.35       50.16     16.56 o 
  -7  14   4        0.04       -3.69      5.93 o 
  -6  14   4       10.94       18.33      5.72 o 
  -5  14   4       77.86       91.97     10.01 o 
  -4  14   4       98.65       95.95      9.10 o 
  -3  14   4       13.46        6.69      6.16 o 
  -2  14   4       80.82       79.11      5.80 o 
  -1  14   4      421.57      418.38     10.87 o 
   0  14   4     1100.23     1040.64     22.30 o 
   1  14   4      173.67      173.46     10.23 o 
   2  14   4       33.51       42.21      6.48 o 
   3  14   4        0.71        6.19      4.47 o 
   4  14   4      269.02      282.45     13.40 o 
   5  14   4      127.12      120.62     16.17 o 
   6  14   4       76.93       68.45      8.42 o 
   7  14   4      410.80      436.12     31.96 o 
   8  14   4      127.25      144.46     23.17 o 
   9  14   4        1.25       -0.11     10.69 o 
  -9  15   4       53.11       86.67     19.22 o 
  -8  15   4       20.30       22.83      7.32 o 
  -7  15   4      341.93      368.64     16.69 o 
  -6  15   4      172.35      144.11     13.59 o 
  -5  15   4        3.78       15.12      5.54 o 
  -4  15   4        0.46        0.78      4.73 o 
  -3  15   4      173.75      190.30     10.79 o 
  -2  15   4       32.09       22.60      4.57 o 
  -1  15   4        1.49       -1.77      3.53 o 
   0  15   4       37.95       38.58      5.18 o 
   1  15   4      124.49      132.94      8.37 o 
   2  15   4        0.02       -0.25      3.60 o 
   3  15   4        9.31        6.50      4.76 o 
   4  15   4       33.81       25.53      5.95 o 
   5  15   4        1.61        0.85      7.14 o 
   6  15   4       52.49       40.20      7.70 o 
   7  15   4        6.80        2.35     10.91 o 
   8  15   4       88.00       92.31     18.92 o 
   9  15   4        4.31        7.01     11.77 o 
  -8  16   4       12.53       11.36     11.42 o 
  -7  16   4        3.92       10.04      6.06 o 
  -6  16   4       12.67       17.63      6.41 o 
  -5  16   4       18.65       20.13      6.53 o 
  -4  16   4       61.27       72.94      8.95 o 
  -3  16   4      221.04      228.77     12.42 o 
  -2  16   4        1.56        3.22      2.84 o 
  -1  16   4       76.51       58.28      4.97 o 
   0  16   4       47.45       53.03      6.23 o 
   1  16   4       16.11       12.09      6.08 o 
   2  16   4      351.32      356.81     13.11 o 
   3  16   4       11.27       33.40      6.48 o 
   4  16   4      190.13      190.41     12.69 o 
   5  16   4       93.95       76.78     19.06 o 
   6  16   4       25.47       38.05      8.22 o 
   7  16   4       10.32       15.49     13.21 o 
   8  16   4       16.61       18.32     13.69 o 
  -7  17   4        4.34        9.05      6.13 o 
  -6  17   4       34.75       31.60      7.69 o 
  -5  17   4      172.06      158.01     12.84 o 
  -4  17   4       18.76       48.63      8.21 o 
  -3  17   4       74.14       74.43      8.80 o 
  -2  17   4      165.25      161.46      8.10 o 
  -1  17   4       17.40       21.96      3.94 o 
   0  17   4        6.20       15.54      5.23 o 
   1  17   4       77.04       69.01      7.44 o 
   2  17   4       91.37       83.68      7.86 o 
   3  17   4      158.50      164.96     10.31 o 
   4  17   4       36.60       19.36      5.07 o 
   5  17   4        3.44        7.90      7.83 o 
   6  17   4       10.44       20.40      6.31 o 
   7  17   4        5.97       26.36     13.30 o 
  -6  18   4       72.68       90.37     10.33 o 
  -5  18   4       41.37       47.43      8.43 o 
  -4  18   4        0.00       16.71      9.95 o 
  -3  18   4        4.86        9.84      5.15 o 
  -2  18   4      145.83      154.57      8.28 o 
  -1  18   4        9.44       16.96      3.83 o 
   0  18   4        0.21        5.12      4.30 o 
   1  18   4       17.42       16.13      5.98 o 
   2  18   4       27.84       15.45      7.23 o 
   3  18   4        0.06       -0.02     12.04 o 
   4  18   4       11.49        2.87      4.93 o 
   5  18   4        0.02        4.03      6.06 o 
   6  18   4        1.63       10.35      7.97 o 
  -5  19   4        0.06        6.00      5.39 o 
  -4  19   4        5.64       11.37     12.24 o 
  -3  19   4       30.11       32.31      7.16 o 
  -2  19   4        2.93        7.15      6.86 o 
  -1  19   4        2.60        3.01      3.77 o 
   0  19   4       31.60       38.80      6.03 o 
   1  19   4       11.69       13.11      5.31 o 
   2  19   4       10.89        5.69      5.95 o 
   3  19   4       55.05       74.16      8.27 o 
   4  19   4        9.96       10.83      6.60 o 
   5  19   4        1.09       17.18     12.49 o 
  -3  20   4        2.91        3.86      5.23 o 
  -2  20   4        3.15        1.89      4.46 o 
  -1  20   4       35.49       26.79      5.29 o 
   0  20   4       15.12        1.96      4.63 o 
   1  20   4       31.29       36.71      6.74 o 
   2  20   4        3.47        2.72      5.26 o 
   3  20   4        9.97       17.07      6.74 o 
 -13   1   5       25.88       32.00      8.06 o 
 -12   1   5        7.50        7.61      5.87 o 
 -11   1   5        0.24       -2.06      5.26 o 
 -10   1   5      193.31      163.28     12.36 o 
  -9   1   5        1.69       -3.45      3.45 o 
  -8   1   5       57.27       48.33     13.77 o 
  -7   1   5        7.89        9.05      3.10 o 
  -6   1   5      354.04      375.18      7.47 o 
  -5   1   5      839.05      727.08      9.43 o 
  -4   1   5     1214.04     1364.15     14.73 o 
  -3   1   5      391.42      381.98      4.59 o 
  -2   1   5     1979.12     1988.21     16.99 o 
  -1   1   5     7869.53     8015.23     56.87 o 
   0   1   5      447.14      477.20      5.83 o 
   1   1   5     2294.17     2840.75     23.74 o 
   2   1   5      133.12      194.32      3.08 o 
   3   1   5     3590.53     4147.20     33.43 o 
   4   1   5      790.27      954.02      9.92 o 
   5   1   5      890.98      966.66      9.79 o 
   6   1   5      243.57      246.67      4.27 o 
   7   1   5      346.41      350.12      6.44 o 
   8   1   5       81.77       81.23      4.65 o 
   9   1   5      550.64      518.17     11.90 o 
  10   1   5       11.58        7.53      5.27 o 
  11   1   5        0.49        0.33      4.66 o 
  12   1   5       61.12       59.99      9.24 o 
  13   1   5       72.07       47.23      8.54 o 
 -13   2   5        2.71       -4.94      5.45 o 
 -12   2   5        0.97        1.17      5.47 o 
 -11   2   5      112.51      117.07     20.86 o 
 -10   2   5        0.14        1.62      4.66 o 
  -9   2   5      352.86      297.21     27.49 o 
  -8   2   5      162.75      163.83     10.53 o 
  -7   2   5        0.00       -2.04      2.04 o 
  -6   2   5      403.85      400.26      8.82 o 
  -5   2   5      501.39      422.58      8.48 o 
  -4   2   5     3333.38     3535.13     31.46 o 
  -3   2   5       98.97      115.44      2.74 o 
  -2   2   5      172.92      204.47      3.96 o 
  -1   2   5     6490.11     6628.06     58.80 o 
   0   2   5     2059.66     2308.70     20.49 o 
   1   2   5     6068.88     6527.53     52.89 o 
   2   2   5     1088.31     1267.93     11.16 o 
   3   2   5     3113.04     3483.81     28.27 o 
   4   2   5     1123.66     1259.58     11.76 o 
   5   2   5        1.41        5.05      1.25 o 
   6   2   5      393.92      387.14      6.16 o 
   7   2   5       90.04       89.22      4.83 o 
   8   2   5       17.84       26.08      3.57 o 
   9   2   5        0.59       -2.36      2.36 o 
  10   2   5       51.54       46.26      6.39 o 
  11   2   5        6.90        3.71      5.24 o 
  12   2   5      202.17      185.52     14.25 o 
  13   2   5       72.26       65.38      9.95 o 
 -13   3   5       26.91       24.68      7.69 o 
 -12   3   5       26.62       24.05      7.18 o 
 -11   3   5       31.05       38.61     10.76 o 
 -10   3   5        0.26       -0.50      4.66 o 
  -9   3   5      419.15      445.06     46.16 o 
  -8   3   5     2013.52     2031.48     41.75 o 
  -7   3   5      267.63      243.63      7.38 o 
  -6   3   5        0.17        1.36      1.13 o 
  -5   3   5      175.86      154.22      6.16 o 
  -4   3   5     6658.16     6974.92     64.13 o 
  -3   3   5      550.78      555.29      7.26 o 
  -2   3   5      804.41      738.93      9.69 o 
  -1   3   5      162.71      214.18      3.25 o 
   0   3   5       84.91       86.87      2.28 o 
   1   3   5      470.78      506.56      6.49 o 
   2   3   5       30.88       23.26      1.38 o 
   3   3   5     1902.75     2090.93     18.63 o 
   4   3   5        4.29        1.79      1.02 o 
   5   3   5       86.16       83.73      2.94 o 
   6   3   5        0.70        2.27      1.29 o 
   7   3   5      825.36      835.88     11.06 o 
   8   3   5      256.94      277.06      8.33 o 
   9   3   5        9.58        8.08      3.30 o 
  10   3   5      528.41      507.27     16.03 o 
  11   3   5        9.23        6.84      5.51 o 
  12   3   5       89.18       79.76     14.01 o 
  13   3   5       10.42        8.13      8.02 o 
 -13   4   5        0.11       10.64      6.57 o 
 -12   4   5       30.27       27.46      7.39 o 
 -11   4   5       10.91        7.89      7.97 o 
 -10   4   5        0.75        2.20      4.41 o 
  -9   4   5       43.63       49.12      9.49 o 
  -8   4   5        8.16        2.45      4.07 o 
  -7   4   5        6.87       16.87      3.77 o 
  -6   4   5       80.13       94.61      3.39 o 
  -5   4   5      942.32      979.09     11.12 o 
  -4   4   5      430.55      447.16      6.13 o 
  -3   4   5      355.95      445.00      6.36 o 
  -2   4   5      803.61      912.86      9.27 o 
  -1   4   5     2594.07     2603.74     26.76 o 
   0   4   5     3216.30     3568.52     44.63 o 
   1   4   5       26.74       26.39      1.60 o 
   2   4   5      173.74      217.27      4.77 o 
   3   4   5       10.91       25.63      1.81 o 
   4   4   5       85.66       72.92      2.30 o 
   5   4   5      631.41      564.60      6.97 o 
   6   4   5        0.44        8.87      2.72 o 
   7   4   5      105.42      128.85      5.59 o 
   8   4   5      332.88      333.01      9.10 o 
   9   4   5      131.22      133.99      7.81 o 
  10   4   5      345.34      330.15     13.14 o 
  11   4   5        3.28        1.39      5.28 o 
  12   4   5        0.69       -5.82     10.56 o 
  13   4   5        3.66        4.76      6.36 o 
 -13   5   5       45.72       45.69     14.60 o 
 -12   5   5      260.32      252.42     14.78 o 
 -11   5   5       43.10       52.56      8.05 o 
 -10   5   5      492.73      497.98     18.25 o 
  -9   5   5      233.00      240.31     14.29 o 
  -8   5   5       27.97       29.32      4.48 o 
  -7   5   5      162.75      149.07      5.56 o 
  -6   5   5     1275.06     1266.92     20.99 o 
  -5   5   5      777.83      772.26      9.55 o 
  -4   5   5      297.75      287.87      4.83 o 
  -3   5   5     1164.94     1104.83     12.00 o 
  -2   5   5     3787.39     4016.31     37.83 o 
  -1   5   5     1412.10     1511.21     15.55 o 
   0   5   5      418.90      391.51      7.28 o 
   1   5   5      678.71      669.24      7.85 o 
   2   5   5      105.25       86.11      2.62 o 
   3   5   5     1883.60     1886.25     19.35 o 
   4   5   5     3111.35     3267.80     32.05 o 
   5   5   5     1622.33     1495.63     15.95 o 
   6   5   5      350.31      353.31      7.08 o 
   7   5   5      240.05      217.54      5.79 o 
   8   5   5      345.84      327.48      9.01 o 
   9   5   5        4.62        5.68      3.25 o 
  10   5   5      155.23      179.50     10.84 o 
  11   5   5       16.81       24.21      5.91 o 
  12   5   5        6.14       -1.24      5.63 o 
 -13   6   5        4.42       -3.01      6.84 o 
 -12   6   5       50.53       65.26      9.41 o 
 -11   6   5      152.52      132.96     11.81 o 
 -10   6   5       21.09       27.33      6.12 o 
  -9   6   5       52.46       44.30      6.74 o 
  -8   6   5       24.37       17.31      4.10 o 
  -7   6   5      615.89      573.00     11.40 o 
  -6   6   5        0.88       -0.61      2.17 o 
  -5   6   5       40.00       38.52      2.43 o 
  -4   6   5        4.99       12.26      1.29 o 
  -3   6   5      185.44      141.96      3.27 o 
  -2   6   5      468.24      519.27      7.64 o 
  -1   6   5        7.25       13.25      1.25 o 
   0   6   5     1327.58     1456.04     18.49 o 
   1   6   5      445.75      451.00      5.63 o 
   2   6   5      496.94      493.94      7.44 o 
   3   6   5      125.81      136.65      3.61 o 
   4   6   5       99.60       92.78      4.00 o 
   5   6   5      144.69      148.58      4.35 o 
   6   6   5       93.86       81.92      4.34 o 
   7   6   5      293.37      285.95      7.96 o 
   8   6   5       90.87       77.71      6.02 o 
   9   6   5       84.57       81.88      6.39 o 
  10   6   5      183.96      199.71     11.01 o 
  11   6   5       48.58       51.39      7.44 o 
  12   6   5       26.62       14.20      8.62 o 
 -12   7   5       96.86      107.07     16.71 o 
 -11   7   5      126.11      155.83     19.10 o 
 -10   7   5       39.34       24.90      6.21 o 
  -9   7   5       21.85       31.21      5.93 o 
  -8   7   5       63.43       72.15      6.36 o 
  -7   7   5      447.51      440.88      9.98 o 
  -6   7   5      587.34      547.45     11.07 o 
  -5   7   5      282.41      269.78      5.53 o 
  -4   7   5      670.08      695.20      8.96 o 
  -3   7   5      920.43      904.05     10.67 o 
  -2   7   5      708.62      657.38     10.09 o 
  -1   7   5      212.02      169.64      3.68 o 
   0   7   5     1799.30     1815.84     25.03 o 
   1   7   5      700.04      768.13     17.59 o 
   2   7   5      454.40      403.95      8.12 o 
   3   7   5     5293.37     5394.48     59.75 o 
   4   7   5       82.61       97.44      4.94 o 
   5   7   5      188.13      196.32      6.41 o 
   6   7   5     2624.65     2658.06     33.52 o 
   7   7   5        0.38        1.78      2.43 o 
   8   7   5      350.58      346.82     12.01 o 
   9   7   5        8.16        4.71      3.46 o 
  10   7   5        0.02       -0.46      4.21 o 
  11   7   5       14.32       11.40      6.75 o 
  12   7   5        1.12        3.79      6.06 o 
 -12   8   5       38.48       56.67     13.76 o 
 -11   8   5       94.14       72.32     14.31 o 
 -10   8   5       39.89       37.16     11.05 o 
  -9   8   5       30.81       30.56      6.91 o 
  -8   8   5      167.73      185.20     13.09 o 
  -7   8   5        1.05       -0.29      2.91 o 
  -6   8   5     1356.84     1276.01     23.98 o 
  -5   8   5     1068.36     1093.16     18.02 o 
  -4   8   5        0.11       -0.16      1.25 o 
  -3   8   5     1240.27     1200.27     16.73 o 
  -2   8   5       60.89       62.74      3.53 o 
  -1   8   5        8.76       21.56      1.85 o 
   0   8   5      283.65      284.49      6.71 o 
   1   8   5       91.43       72.34      4.40 o 
   2   8   5      334.78      332.93      6.54 o 
   3   8   5       30.56       43.68      2.92 o 
   4   8   5      212.12      227.58      5.94 o 
   5   8   5      484.37      440.72     11.42 o 
   6   8   5       19.20       18.83      2.97 o 
   7   8   5       23.99       29.37      4.84 o 
   8   8   5       11.89       16.11      3.67 o 
   9   8   5       10.80        5.24      3.40 o 
  10   8   5       47.42       65.04      7.69 o 
  11   8   5       85.10       82.70      8.74 o 
  12   8   5       12.31       17.46      6.81 o 
 -12   9   5        7.43        3.14      8.85 o 
 -11   9   5        4.47       10.02      8.95 o 
 -10   9   5        3.94       -0.35      6.76 o 
  -9   9   5      195.43      210.61     14.29 o 
  -8   9   5      261.38      282.13     14.56 o 
  -7   9   5      119.02      124.73      7.31 o 
  -6   9   5       26.39       35.94      6.14 o 
  -5   9   5       43.69       47.86      4.31 o 
  -4   9   5       77.24       79.23      5.78 o 
  -3   9   5     1258.89     1219.88     17.25 o 
  -2   9   5      595.30      580.77      9.12 o 
  -1   9   5       60.92       54.31      2.83 o 
   0   9   5     1894.69     1786.08     26.18 o 
   1   9   5     1290.97     1273.58     28.79 o 
   2   9   5      191.53      203.17      6.25 o 
   3   9   5       88.51       80.06      3.91 o 
   4   9   5      677.59      666.15     11.30 o 
   5   9   5     1022.14      969.86     13.64 o 
   6   9   5      324.34      258.31      6.38 o 
   7   9   5        2.30        3.02      2.17 o 
   8   9   5      692.46      717.91     22.37 o 
   9   9   5       41.11       32.19      4.87 o 
  10   9   5       65.44       58.71      7.48 o 
  11   9   5       58.52       55.03      7.75 o 
  12   9   5        6.37        7.11      6.26 o 
 -11  10   5       67.94       71.59     14.30 o 
 -10  10   5       31.34       40.06     11.32 o 
  -9  10   5        0.01        6.19      5.34 o 
  -8  10   5      106.58      119.04     11.19 o 
  -7  10   5        3.58       -0.44      3.36 o 
  -6  10   5        4.74        5.68      3.40 o 
  -5  10   5        5.94       -0.41      2.06 o 
  -4  10   5      683.81      624.28     12.63 o 
  -3  10   5      224.81      243.79      6.35 o 
  -2  10   5        3.51        1.13      1.57 o 
  -1  10   5       18.18       19.48      2.08 o 
   0  10   5      125.95      144.99      5.25 o 
   1  10   5        8.89       12.23      2.41 o 
   2  10   5       95.40       87.09      6.00 o 
   3  10   5      595.65      574.59     12.33 o 
   4  10   5       89.23       74.21      4.88 o 
   5  10   5        3.07        3.06      1.76 o 
   6  10   5       14.23       10.49      2.25 o 
   7  10   5        1.07        2.93      2.86 o 
   8  10   5      248.81      242.70      9.02 o 
   9  10   5        1.50        3.19      3.74 o 
  10  10   5       60.32       60.90     26.16 o 
  11  10   5        0.34        1.69      6.43 o 
 -11  11   5        3.34        4.29      8.68 o 
 -10  11   5        3.11       -1.26      7.37 o 
  -9  11   5        3.48       -1.43      5.60 o 
  -8  11   5        4.19        2.54      5.40 o 
  -7  11   5       47.94       40.41      5.19 o 
  -6  11   5      129.83      122.17      7.40 o 
  -5  11   5       30.45       36.01      4.58 o 
  -4  11   5      286.72      287.80      8.24 o 
  -3  11   5      211.90      207.87      6.08 o 
  -2  11   5       35.09       40.30      2.89 o 
  -1  11   5      383.54      398.48      7.64 o 
   0  11   5       30.22       23.83      2.99 o 
   1  11   5        0.81        0.55      1.73 o 
   2  11   5      406.71      363.54      9.14 o 
   3  11   5      327.93      303.03     11.19 o 
   4  11   5        3.12        8.36      2.63 o 
   5  11   5      216.26      237.66     12.58 o 
   6  11   5       27.68       33.12      5.75 o 
   7  11   5       26.14       22.55     11.66 o 
   8  11   5       44.67       46.77     14.02 o 
   9  11   5        5.51       11.30     10.59 o 
  10  11   5        6.31       -0.87     10.95 o 
  11  11   5      179.86      186.62     25.45 o 
 -11  12   5        3.71        9.17      8.75 o 
 -10  12   5       84.26       84.40     15.13 o 
  -9  12   5        0.01        0.41      8.09 o 
  -8  12   5       30.06       26.36      5.01 o 
  -7  12   5       20.55       23.16      4.71 o 
  -6  12   5       20.93       22.99      4.41 o 
  -5  12   5      156.08      172.05      8.69 o 
  -4  12   5      281.12      260.79      8.05 o 
  -3  12   5       23.54       42.29      2.88 o 
  -2  12   5     1187.59     1142.55     15.89 o 
  -1  12   5      797.53      766.23     12.00 o 
   0  12   5       80.51       77.80      7.87 o 
   1  12   5       71.78       57.01      5.31 o 
   2  12   5      100.56       89.58     11.86 o 
   3  12   5       20.39       16.32      6.44 o 
   4  12   5        0.41        1.06      4.09 o 
   5  12   5       16.98       30.71      7.17 o 
   6  12   5      126.55      129.49      9.34 o 
   7  12   5       76.61      101.95     17.52 o 
   8  12   5        3.12       -2.22      9.42 o 
   9  12   5      171.74      186.62     24.31 o 
  10  12   5      128.52      143.10     23.18 o 
 -10  13   5       34.78       27.65      8.36 o 
  -9  13   5        9.68        9.20      7.17 o 
  -8  13   5       17.69       18.63      5.00 o 
  -7  13   5      164.69      183.47      9.48 o 
  -6  13   5        4.12        5.24      3.75 o 
  -5  13   5       23.21       12.42      3.75 o 
  -4  13   5       19.39       14.02      3.63 o 
  -3  13   5       43.59       34.61      5.22 o 
  -2  13   5      258.93      239.06      7.30 o 
  -1  13   5      189.69      166.24      6.10 o 
   0  13   5        2.07        6.48      7.57 o 
   1  13   5      610.27      507.18     20.21 o 
   2  13   5       31.00       13.45      5.46 o 
   3  13   5      494.57      452.25     30.17 o 
   4  13   5       78.63       88.31     11.54 o 
   5  13   5        0.62        5.95      6.76 o 
   6  13   5       30.47       25.56      6.03 o 
   7  13   5       13.76       16.26     11.52 o 
   8  13   5        2.52       -0.78     11.29 o 
   9  13   5      105.88      126.11     21.75 o 
  10  13   5        3.00       -4.97     11.84 o 
 -10  14   5        2.56        2.50     12.28 o 
  -9  14   5      157.62      158.49     23.38 o 
  -8  14   5      130.74      158.09     12.34 o 
  -7  14   5        7.41       13.86      5.78 o 
  -6  14   5        4.29        3.02      4.73 o 
  -5  14   5       28.34       33.01      6.77 o 
  -4  14   5       93.06       93.16     13.67 o 
  -3  14   5       10.90       20.07      5.41 o 
  -2  14   5      208.33      193.32      6.81 o 
  -1  14   5      112.83      126.34      9.76 o 
   0  14   5     1363.49     1258.88     27.01 o 
   1  14   5      918.87      829.61     23.08 o 
   2  14   5        0.20        3.32      4.33 o 
   3  14   5        0.77       -2.44      4.53 o 
   4  14   5        2.90        1.72      4.21 o 
   5  14   5        0.04       -2.31      6.61 o 
   6  14   5       17.77       23.67     10.45 o 
   7  14   5        4.15       -0.78      9.76 o 
   8  14   5       21.01       25.00     13.64 o 
   9  14   5        8.83        5.25     11.37 o 
  -9  15   5        0.98        0.04     10.58 o 
  -8  15   5        4.56        0.67      5.39 o 
  -7  15   5      322.87      331.69     19.84 o 
  -6  15   5        1.18       -6.59      6.59 o 
  -5  15   5       97.61      109.72     10.28 o 
  -4  15   5      631.81      599.82     20.70 o 
  -3  15   5       10.96       11.39     10.52 o 
  -2  15   5        4.11        7.87      4.88 o 
  -1  15   5      242.75      250.61     14.97 o 
   0  15   5      296.21      274.66     10.70 o 
   1  15   5     1013.78      973.34     30.66 o 
   2  15   5      220.73      217.92     11.75 o 
   3  15   5        6.75        8.25      5.21 o 
   4  15   5       52.65       51.10      7.66 o 
   5  15   5       82.87       77.12      8.79 o 
   6  15   5       51.97       48.21      7.74 o 
   7  15   5      321.47      359.32     29.33 o 
   8  15   5        6.72       -0.85      8.63 o 
   9  15   5        2.11        0.92     11.79 o 
  -8  16   5        0.31       -2.78      5.79 o 
  -7  16   5       32.43       22.07     13.87 o 
  -6  16   5       36.84       37.72      7.60 o 
  -5  16   5        9.71        8.74      5.42 o 
  -4  16   5       47.39       68.35      8.66 o 
  -3  16   5        4.89        7.40     14.16 o 
  -2  16   5       41.63       51.57      7.71 o 
  -1  16   5       25.97       23.57      3.94 o 
   0  16   5       17.63       21.62      4.88 o 
   1  16   5       98.72      105.47     12.08 o 
   2  16   5      237.53      214.38     10.41 o 
   3  16   5        0.24       -1.74      4.85 o 
   4  16   5       70.27       76.15     11.22 o 
   5  16   5        3.66        8.30      5.64 o 
   6  16   5        9.88       12.74     10.54 o 
   7  16   5       14.94        5.10     11.40 o 
   8  16   5       85.70       84.61     18.87 o 
  -7  17   5        1.22        3.14      8.30 o 
  -6  17   5      162.47      221.04     14.27 o 
  -5  17   5      185.11      200.84     13.05 o 
  -4  17   5      202.45      202.43     12.79 o 
  -3  17   5       54.58       35.65      6.91 o 
  -2  17   5       87.24       88.26     12.87 o 
  -1  17   5      399.97      409.63     26.84 o 
   0  17   5       97.25      103.48      8.33 o 
   1  17   5       60.67       68.82      9.50 o 
   2  17   5       59.62       58.42      7.02 o 
   3  17   5      151.32      136.90     12.37 o 
   4  17   5      173.00      181.78     11.61 o 
   5  17   5      328.54      380.40     17.38 o 
   6  17   5       49.73       59.64     12.31 o 
   7  17   5       36.65       40.06     15.56 o 
  -6  18   5       10.64       19.44      6.14 o 
  -5  18   5        2.51        7.09      5.90 o 
  -4  18   5      266.07      319.14     16.08 o 
  -3  18   5       51.50       63.06     15.49 o 
  -2  18   5       23.30       24.19      4.75 o 
  -1  18   5        0.16       -0.06      3.51 o 
   0  18   5       41.60       48.05      6.28 o 
   1  18   5        0.04       -5.12      5.12 o 
   2  18   5       31.60       26.58      5.83 o 
   3  18   5        0.65        2.00      4.41 o 
   4  18   5       19.87       13.73      6.86 o 
   5  18   5       48.03       47.74      8.63 o 
   6  18   5      266.74      271.96     14.69 o 
  -5  19   5      131.90      174.00     13.32 o 
  -4  19   5        3.72        7.94     19.38 o 
  -3  19   5      141.08      130.00     13.59 o 
  -2  19   5       23.07       15.16      7.17 o 
  -1  19   5       64.74       73.34      8.67 o 
   0  19   5       46.51       50.75      6.92 o 
   1  19   5      169.92      173.95     10.94 o 
   2  19   5       59.00       47.78      7.33 o 
   3  19   5      117.10      116.14      9.61 o 
   4  19   5      258.39      274.64     15.55 o 
   5  19   5      218.02      245.98     35.62 o 
  -3  20   5        1.12        4.97      7.35 o 
  -2  20   5       19.89       22.57     10.64 o 
  -1  20   5        0.62       10.74      9.19 o 
   0  20   5        2.22        7.99      5.44 o 
   1  20   5       25.99       36.22     13.47 o 
   2  20   5        2.90        6.13      4.91 o 
   3  20   5        0.01       -0.13      5.38 o 
 -13   0   6      355.58      402.23     27.60 o 
 -12   0   6      146.58      142.87     18.36 o 
 -11   0   6       65.93       60.49     12.64 o 
 -10   0   6      303.30      298.79     20.26 o 
  -9   0   6       44.37       35.43      8.60 o 
  -8   0   6       42.52       37.28      8.33 o 
  -7   0   6     2964.93     2958.56     89.99 o 
  -6   0   6     1970.14     2004.14     40.34 o 
  -5   0   6     2002.72     2112.44     40.58 o 
  -4   0   6      421.29      542.18      8.40 o 
  -3   0   6     1574.50     1573.40     20.91 o 
  -2   0   6     7875.12     7911.24    114.24 o 
  -1   0   6     4005.13     3854.60     36.05 o 
   0   0   6     6680.53     7361.73    105.48 o 
   1   0   6     3375.58     3779.42     42.06 o 
   2   0   6     4015.95     4346.96     44.63 o 
   3   0   6      405.04      352.02      7.81 o 
   4   0   6      425.30      509.10     10.33 o 
   5   0   6      621.02      680.64     12.74 o 
   6   0   6      623.16      661.65     10.38 o 
   7   0   6      129.79      120.27      5.87 o 
   8   0   6      722.63      694.47     17.27 o 
   9   0   6       29.43       25.74      4.96 o 
  10   0   6        6.19       -5.58      5.58 o 
  11   0   6        0.69       -2.51      6.57 o 
  12   0   6      169.96      191.52     21.13 o 
  13   0   6      317.81      342.23     24.65 o 
 -13   1   6       14.31       15.09      6.77 o 
 -12   1   6        5.59       -2.28      5.39 o 
 -11   1   6      154.46      157.69     12.65 o 
 -10   1   6       46.46       37.66      6.91 o 
  -9   1   6        0.57        2.87      4.37 o 
  -8   1   6      673.72      645.41     19.16 o 
  -7   1   6      393.04      385.34      9.40 o 
  -6   1   6     1190.94     1152.28     23.85 o 
  -5   1   6      409.87      389.02      5.09 o 
  -4   1   6      222.23      247.92      3.82 o 
  -3   1   6     2758.15     2589.70     21.99 o 
  -2   1   6     1008.47      881.23     12.90 o 
  -1   1   6      998.93     1092.05      8.73 o 
   0   1   6    13102.84    14084.27     97.72 o 
   1   1   6      178.14      141.72      2.27 o 
   2   1   6     2583.73     2620.23     23.04 o 
   3   1   6     5040.85     5375.77     45.23 o 
   4   1   6      463.77      499.04      6.35 o 
   5   1   6       82.18       79.55      2.58 o 
   6   1   6       84.10       62.55      2.52 o 
   7   1   6     1049.40     1037.12     12.99 o 
   8   1   6      133.73      135.10      5.72 o 
   9   1   6      370.66      374.15     10.25 o 
  10   1   6        3.53        4.00      4.15 o 
  11   1   6       64.53       61.36     16.05 o 
  12   1   6      140.31      136.93     12.68 o 
  13   1   6       19.43       17.95      6.88 o 
 -13   2   6        2.17       14.25      7.04 o 
 -12   2   6        7.19        8.40      6.00 o 
 -11   2   6       19.54       18.87      6.44 o 
 -10   2   6      212.00      235.54     13.07 o 
  -9   2   6      102.36       91.93      9.03 o 
  -8   2   6      701.81      644.47     19.22 o 
  -7   2   6      367.59      401.82     17.75 o 
  -6   2   6       36.67       39.88      2.11 o 
  -5   2   6     1763.77     1799.06     20.01 o 
  -4   2   6       41.00       45.20      1.69 o 
  -3   2   6       14.39       25.61      1.57 o 
  -2   2   6     4966.46     5075.64     38.95 o 
  -1   2   6      540.63      512.50      5.64 o 
   0   2   6       25.44       22.91      1.36 o 
   1   2   6      180.20      251.45      3.55 o 
   2   2   6       70.30       72.34      1.81 o 
   3   2   6     1421.38     1552.79     14.84 o 
   4   2   6     5054.43     5233.26     41.93 o 
   5   2   6      107.20      108.27      2.96 o 
   6   2   6       23.05       28.47      2.26 o 
   7   2   6       76.20       71.28      3.48 o 
   8   2   6      590.57      560.47     10.86 o 
   9   2   6       39.57       38.63      5.27 o 
  10   2   6        1.78       -2.29      3.98 o 
  11   2   6        4.13        9.10      5.54 o 
  12   2   6       61.38       47.94      8.40 o 
  13   2   6       13.01        9.57      6.31 o 
 -13   3   6       64.92       96.01     11.46 o 
 -12   3   6        0.72        6.88      5.52 o 
 -11   3   6        9.09       12.73      6.12 o 
 -10   3   6       96.52       93.26      9.57 o 
  -9   3   6       33.06       13.97      4.97 o 
  -8   3   6      139.42      134.48     23.02 o 
  -7   3   6       22.03       25.27      3.25 o 
  -6   3   6       27.19       20.54      3.67 o 
  -5   3   6     1010.87      931.91     10.50 o 
  -4   3   6      459.42      457.89      5.87 o 
  -3   3   6      762.58      806.80     10.99 o 
  -2   3   6     3559.74     3679.16     32.08 o 
  -1   3   6     2054.51     1887.53     18.61 o 
   0   3   6     1106.95     1176.54     12.56 o 
   1   3   6       38.73       36.14      1.67 o 
   2   3   6      779.89      797.87      8.98 o 
   3   3   6      156.68      206.39      3.31 o 
   4   3   6      632.99      707.50      8.46 o 
   5   3   6     1755.36     1873.84     18.16 o 
   6   3   6      358.48      337.70      6.30 o 
   7   3   6      275.11      274.59      5.94 o 
   8   3   6      707.38      707.84     13.85 o 
   9   3   6       84.69       80.63      5.78 o 
  10   3   6       42.20       41.15      5.37 o 
  11   3   6       13.65       19.31      6.64 o 
  12   3   6       27.18       15.94      6.66 o 
  13   3   6        0.01        1.61      5.85 o 
 -13   4   6        2.42       12.67      6.52 o 
 -12   4   6       89.73      101.34     11.30 o 
 -11   4   6       37.47       36.03      7.18 o 
 -10   4   6       64.19       58.97      9.29 o 
  -9   4   6      438.38      441.30     16.30 o 
  -8   4   6       10.25        7.83      4.23 o 
  -7   4   6      222.11      197.99      8.19 o 
  -6   4   6      197.73      168.94      5.04 o 
  -5   4   6      472.93      448.59      6.46 o 
  -4   4   6      768.44      729.59      9.57 o 
  -3   4   6      897.66     1005.02     12.52 o 
  -2   4   6       52.85       44.00      1.67 o 
  -1   4   6     1723.73     1746.43     17.16 o 
   0   4   6      687.73      766.08      9.53 o 
   1   4   6      577.27      604.44     10.66 o 
   2   4   6      797.84      854.56     10.92 o 
   3   4   6      316.48      363.18      5.57 o 
   4   4   6      538.01      615.55      7.62 o 
   5   4   6       48.48       58.94      2.78 o 
   6   4   6      905.03      927.67     11.85 o 
   7   4   6       61.86       55.24      3.21 o 
   8   4   6        3.50        2.58      2.70 o 
   9   4   6       58.87       79.16      6.29 o 
  10   4   6        0.42        2.87      3.44 o 
  11   4   6       23.10       19.26      6.34 o 
  12   4   6       68.78       74.33     10.02 o 
  13   4   6        4.48        3.10      5.96 o 
 -13   5   6       91.27      104.93     16.02 o 
 -12   5   6       76.15       85.35     10.53 o 
 -11   5   6       31.10       24.65      7.05 o 
 -10   5   6       76.83       82.24      9.24 o 
  -9   5   6       71.39       80.27      8.40 o 
  -8   5   6      168.51      151.83     10.19 o 
  -7   5   6      290.97      288.12      6.84 o 
  -6   5   6      443.60      408.42      9.09 o 
  -5   5   6        0.02        0.59      0.95 o 
  -4   5   6      220.02      218.89      4.21 o 
  -3   5   6       25.23       20.89      1.53 o 
  -2   5   6     1408.20     1576.38     16.28 o 
  -1   5   6       80.33       97.16      2.73 o 
   0   5   6     3177.44     3290.96     33.85 o 
   1   5   6       44.14       38.96      2.87 o 
   2   5   6      931.58     1097.21     12.93 o 
   3   5   6      269.35      316.63      7.06 o 
   4   5   6       69.90       56.92      2.42 o 
   5   5   6     1181.04     1222.59     13.99 o 
   6   5   6        8.01        8.88      1.84 o 
   7   5   6       12.69       12.24      2.31 o 
   8   5   6       81.73       75.07      5.31 o 
   9   5   6       10.07       11.22      3.62 o 
  10   5   6      131.90      133.81      8.41 o 
  11   5   6       65.31       68.75      8.10 o 
  12   5   6      123.87      102.76     11.50 o 
 -12   6   6        0.21       -4.68      5.18 o 
 -11   6   6        4.69        1.96     10.19 o 
 -10   6   6       55.50       61.43     11.83 o 
  -9   6   6       42.84       38.93      6.40 o 
  -8   6   6        8.28        6.25      3.96 o 
  -7   6   6        1.46        1.53      2.24 o 
  -6   6   6      188.80      203.16      8.82 o 
  -5   6   6        0.73        0.26      1.06 o 
  -4   6   6       72.84       96.54      3.46 o 
  -3   6   6      438.56      433.73      5.50 o 
  -2   6   6        5.30       10.39      1.05 o 
  -1   6   6       30.73       21.27      1.45 o 
   0   6   6     1340.79     1407.84     38.78 o 
   1   6   6     4649.20     5127.90     71.56 o 
   2   6   6     1132.23     1246.46     14.51 o 
   3   6   6       37.98       39.80      2.32 o 
   4   6   6       16.44       16.65      1.86 o 
   5   6   6       92.49       95.54      3.28 o 
   6   6   6        8.49        6.44      2.67 o 
   7   6   6       41.73       45.09      3.66 o 
   8   6   6       89.26       85.54      5.73 o 
   9   6   6       45.54       59.25      5.64 o 
  10   6   6        0.42        2.30      3.48 o 
  11   6   6       20.75       13.00      5.58 o 
  12   6   6       41.68       48.89      8.97 o 
 -12   7   6       12.18       38.08     11.76 o 
 -11   7   6       26.87       17.12      9.52 o 
 -10   7   6       61.75       64.27     12.89 o 
  -9   7   6        8.52       10.05      5.96 o 
  -8   7   6       11.70       13.16      3.65 o 
  -7   7   6       18.76       20.71      3.06 o 
  -6   7   6      427.03      418.60      9.49 o 
  -5   7   6       13.42       19.53      2.26 o 
  -4   7   6     2240.32     2198.94     24.50 o 
  -3   7   6      236.74      216.75      4.36 o 
  -2   7   6       57.82       60.23      3.28 o 
  -1   7   6      944.67      950.31     12.68 o 
   0   7   6     2256.15     2446.55     39.32 o 
   1   7   6       14.12        9.53      1.11 o 
   2   7   6        1.92        3.51      1.33 o 
   3   7   6     1376.81     1498.92     19.54 o 
   4   7   6        0.02        3.95      2.10 o 
   5   7   6       28.68       36.63      2.93 o 
   6   7   6        0.02        4.31      2.27 o 
   7   7   6      689.04      673.97     13.25 o 
   8   7   6      115.42       88.92      8.21 o 
   9   7   6        0.38       -2.78      2.99 o 
  10   7   6       74.37       75.98      6.65 o 
  11   7   6        7.46        2.53      4.98 o 
  12   7   6        6.94        6.19      6.17 o 
 -12   8   6       75.45       71.09     14.12 o 
 -11   8   6        6.29       10.72      8.33 o 
 -10   8   6        2.61       15.47      8.39 o 
  -9   8   6      132.78      140.31     16.22 o 
  -8   8   6       50.45       45.05      7.43 o 
  -7   8   6      246.73      242.93      8.98 o 
  -6   8   6     1268.61     1157.06     22.39 o 
  -5   8   6       32.78       36.83      3.84 o 
  -4   8   6      185.61      151.55      5.43 o 
  -3   8   6       76.96       84.04      4.65 o 
  -2   8   6       58.37       68.05      3.11 o 
  -1   8   6      224.44      211.40      5.02 o 
   0   8   6      142.40      170.66      5.32 o 
   1   8   6        3.39        3.78      1.76 o 
   2   8   6       20.97       28.40      2.37 o 
   3   8   6        0.09        3.66      1.71 o 
   4   8   6      147.33      166.52      7.04 o 
   5   8   6     1363.86     1449.40     19.97 o 
   6   8   6      470.11      437.52      9.86 o 
   7   8   6       69.73       63.87      4.68 o 
   8   8   6       36.57       43.79      4.94 o 
   9   8   6        6.98        2.15      3.31 o 
  10   8   6        0.18        0.25      3.54 o 
  11   8   6        7.76        6.08      5.38 o 
  12   8   6       29.06       31.38      8.03 o 
 -12   9   6       18.46       32.45     11.38 o 
 -11   9   6        7.59        0.82      7.86 o 
 -10   9   6       14.84       17.49      8.65 o 
  -9   9   6      148.28      174.36     13.22 o 
  -8   9   6        4.80        7.19      5.11 o 
  -7   9   6       80.11       87.73      7.68 o 
  -6   9   6      654.13      740.81     16.82 o 
  -5   9   6      114.03      111.65      5.87 o 
  -4   9   6        6.56       11.06      2.32 o 
  -3   9   6       15.95       11.15      2.03 o 
  -2   9   6      340.64      352.20     11.31 o 
  -1   9   6      211.90      211.63      6.35 o 
   0   9   6       49.31       58.60      3.76 o 
   1   9   6        0.14        2.92      1.73 o 
   2   9   6      768.97      799.46     18.65 o 
   3   9   6       39.34       37.80      3.65 o 
   4   9   6      194.23      226.65     10.28 o 
   5   9   6     2353.92     2325.91     29.53 o 
   6   9   6        6.19       -0.61      1.97 o 
   7   9   6      176.19      180.45      7.64 o 
   8   9   6      421.66      450.38     12.23 o 
   9   9   6       10.60       12.67      3.81 o 
  10   9   6       77.00       72.46      6.84 o 
  11   9   6       12.86       20.82      6.08 o 
 -11  10   6       24.20       32.25     11.30 o 
 -10  10   6       57.62       60.48     12.94 o 
  -9  10   6      285.43      309.53     16.25 o 
  -8  10   6       82.28       87.34     10.55 o 
  -7  10   6      168.38      165.24      8.32 o 
  -6  10   6       73.00       48.80      5.27 o 
  -5  10   6        7.57        7.61      3.06 o 
  -4  10   6     1476.68     1343.98     21.67 o 
  -3  10   6        0.96        2.34      1.85 o 
  -2  10   6      880.84      885.81     12.98 o 
  -1  10   6       77.02       87.33      3.74 o 
   0  10   6      376.03      380.36      8.75 o 
   1  10   6      273.61      256.42      7.23 o 
   2  10   6        1.56       -2.79      3.78 o 
   3  10   6       64.53       79.44      5.42 o 
   4  10   6      843.28      776.14     14.99 o 
   5  10   6      290.24      251.72      7.90 o 
   6  10   6       77.84       65.85      8.73 o 
   7  10   6       12.43        8.29      3.14 o 
   8  10   6       14.84       14.87      3.76 o 
   9  10   6        0.62        1.55      3.37 o 
  10  10   6       51.92       59.97      7.72 o 
  11  10   6      190.33      180.05     15.67 o 
 -11  11   6       59.69       94.30     16.17 o 
 -10  11   6       98.93      105.05     16.25 o 
  -9  11   6       15.68       15.13      6.53 o 
  -8  11   6      241.11      242.35     10.17 o 
  -7  11   6       99.40       97.01      7.37 o 
  -6  11   6        5.91        7.30      5.50 o 
  -5  11   6      529.41      540.64     14.06 o 
  -4  11   6      133.05      136.11      5.92 o 
  -3  11   6       64.01       52.90      3.18 o 
  -2  11   6       82.51       67.40      3.72 o 
  -1  11   6       77.19       75.94      3.78 o 
   0  11   6      723.37      683.22     13.45 o 
   1  11   6      364.62      359.74     10.24 o 
   2  11   6     1347.52     1321.96     21.86 o 
   3  11   6     1753.98     1614.71     39.88 o 
   4  11   6      241.92      295.32     11.59 o 
   5  11   6      169.70      156.88      7.44 o 
   6  11   6      105.91      108.06      5.93 o 
   7  11   6        4.29        7.91      4.96 o 
   8  11   6       62.01       72.33     16.12 o 
   9  11   6       65.99       81.66     16.95 o 
  10  11   6      140.90      111.24     20.70 o 
  11  11   6        0.14        9.92     12.45 o 
 -10  12   6       73.79      125.75     17.35 o 
  -9  12   6      102.25      114.45     18.89 o 
  -8  12   6       42.72       51.65      6.16 o 
  -7  12   6      113.96      110.11      7.98 o 
  -6  12   6      158.02      139.80      8.26 o 
  -5  12   6      307.91      319.99     24.39 o 
  -4  12   6      145.98      157.38      6.37 o 
  -3  12   6      143.05      145.85      4.99 o 
  -2  12   6      308.05      265.73      6.23 o 
  -1  12   6        5.66        0.70      1.71 o 
   0  12   6       18.37       10.05      2.48 o 
   1  12   6      720.81      729.25     15.76 o 
   2  12   6      400.73      378.50     14.15 o 
   3  12   6       46.09       43.07      6.39 o 
   4  12   6      177.96      169.25     10.01 o 
   5  12   6       66.15       70.02      7.62 o 
   6  12   6      154.83      162.14     10.19 o 
   7  12   6        3.06        4.33      9.64 o 
   8  12   6        2.33        0.57     11.16 o 
   9  12   6       13.61        1.65     10.85 o 
  10  12   6        4.60       13.20     12.23 o 
 -10  13   6        0.22        3.56      8.14 o 
  -9  13   6       12.20       15.63      7.10 o 
  -8  13   6       44.48       48.82      7.70 o 
  -7  13   6      139.82      155.26     13.14 o 
  -6  13   6      121.67      129.14      8.37 o 
  -5  13   6       15.19       15.93      4.01 o 
  -4  13   6       18.34       25.28      5.02 o 
  -3  13   6      401.65      367.20     10.23 o 
  -2  13   6     2630.56     2423.94     34.69 o 
  -1  13   6        0.44        4.22      2.69 o 
   0  13   6       30.77       34.26      5.49 o 
   1  13   6      176.56      165.98      9.60 o 
   2  13   6      185.11      128.76     13.05 o 
   3  13   6      330.45      278.11     12.79 o 
   4  13   6      524.40      523.53     18.24 o 
   5  13   6       24.88       23.06     11.62 o 
   6  13   6       30.31       17.50      5.53 o 
   7  13   6      285.23      274.17     25.73 o 
   8  13   6       54.32       63.14     16.01 o 
   9  13   6      186.94      207.82     26.81 o 
  10  13   6        0.98       11.04     13.39 o 
  -9  14   6        4.46        9.90     11.90 o 
  -8  14   6       35.54       33.23      7.35 o 
  -7  14   6      116.22      116.04     13.12 o 
  -6  14   6      115.08      114.35     10.36 o 
  -5  14   6      160.52      142.52     17.73 o 
  -4  14   6       71.01       54.54      7.71 o 
  -3  14   6      246.35      252.12      9.10 o 
  -2  14   6       19.78       12.44      3.03 o 
  -1  14   6      146.59      152.08      6.31 o 
   0  14   6      729.70      662.02     26.93 o 
   1  14   6      354.07      353.70     14.11 o 
   2  14   6      140.75      156.06     10.37 o 
   3  14   6       37.42       30.40      6.06 o 
   4  14   6      161.70      146.92     10.55 o 
   5  14   6       17.93       15.10      5.12 o 
   6  14   6        2.97       -7.69     10.50 o 
   7  14   6       49.34       41.36     15.14 o 
   8  14   6      105.34      132.06     21.87 o 
   9  14   6       12.01       -0.50     10.67 o 
  -9  15   6      100.32      153.45     23.21 o 
  -8  15   6       45.98       62.84      8.97 o 
  -7  15   6        0.19       -5.18      5.74 o 
  -6  15   6       33.59       53.05     13.96 o 
  -5  15   6        0.27        1.27      5.11 o 
  -4  15   6      419.84      416.42     16.96 o 
  -3  15   6       84.63       94.25      7.63 o 
  -2  15   6        9.90       16.46      3.62 o 
  -1  15   6      367.86      347.10     11.10 o 
   0  15   6       91.49       81.41      7.44 o 
   1  15   6       22.05       14.56      8.30 o 
   2  15   6      302.06      306.07     14.00 o 
   3  15   6        6.25       11.46      5.46 o 
   4  15   6        4.18       -3.00      3.00 o 
   5  15   6        2.01       -6.55      6.75 o 
   6  15   6      214.36      200.15     23.91 o 
   7  15   6       89.40      119.74     20.48 o 
   8  15   6       36.60       34.06     13.37 o 
  -8  16   6       22.94       23.41      7.11 o 
  -7  16   6       18.69       25.58     11.12 o 
  -6  16   6        4.87        8.36      6.21 o 
  -5  16   6       54.78       49.27      8.12 o 
  -4  16   6        1.89        5.54      4.93 o 
  -3  16   6       81.49       96.03      6.83 o 
  -2  16   6        9.82       10.32      3.47 o 
  -1  16   6      173.57      177.61      7.33 o 
   0  16   6        3.35        3.71      3.96 o 
   1  16   6        4.65       -0.67      4.13 o 
   2  16   6      356.14      349.89     15.39 o 
   3  16   6       91.05       74.06     17.81 o 
   4  16   6       21.75       23.78      6.86 o 
   5  16   6        1.64       -1.56      4.96 o 
   6  16   6        5.66        2.72      6.41 o 
   7  16   6        7.05       -3.41      8.90 o 
   8  16   6       37.81       32.97     12.74 o 
  -7  17   6        0.33       10.48      8.55 o 
  -6  17   6      125.89      124.37     11.98 o 
  -5  17   6       64.08       60.46     11.46 o 
  -4  17   6       82.08       87.73     11.83 o 
  -3  17   6        0.10        5.87      5.60 o 
  -2  17   6       72.10       56.41      5.72 o 
  -1  17   6        6.40        3.25      2.83 o 
   0  17   6        0.84        0.12      4.24 o 
   1  17   6       16.83       16.98      4.96 o 
   2  17   6       79.30       89.31     10.06 o 
   3  17   6       12.82        4.96      6.00 o 
   4  17   6       26.88       17.82      6.34 o 
   5  17   6       62.03       74.96      9.64 o 
   6  17   6       64.11       65.27     11.82 o 
   7  17   6       19.17       33.48     11.37 o 
  -6  18   6       23.44       28.20      6.80 o 
  -5  18   6        0.16        7.79      5.76 o 
  -4  18   6       50.36       47.75      8.60 o 
  -3  18   6        7.28        2.11      4.83 o 
  -2  18   6       15.90       17.49      4.40 o 
  -1  18   6        5.83        5.23      3.76 o 
   0  18   6        1.11        6.09      4.47 o 
   1  18   6        9.50        5.01      4.66 o 
   2  18   6        8.42        8.85      5.04 o 
   3  18   6       26.54       33.71     10.52 o 
   4  18   6       86.69      102.83     18.95 o 
   5  18   6       24.80        9.90      8.32 o 
   6  18   6       20.50       43.09     10.52 o 
  -5  19   6        5.06       13.18      8.35 o 
  -4  19   6       98.12      129.88     12.09 o 
  -3  19   6      109.29      131.76     16.08 o 
  -2  19   6        5.96        7.05      4.35 o 
  -1  19   6        3.12        7.67      4.17 o 
   0  19   6       15.14       12.63      4.98 o 
   1  19   6        0.08        7.07      6.06 o 
   2  19   6        8.63       20.77     12.93 o 
   3  19   6       22.02       38.07      8.54 o 
   4  19   6        0.31        3.37      5.32 o 
  -2  20   6        0.06        3.00      4.05 o 
  -1  20   6       27.43       38.12      5.77 o 
   0  20   6       40.49       47.16      8.19 o 
   1  20   6        9.87       15.50      5.22 o 
   2  20   6        3.44        2.74      7.28 o 
 -13   1   7      145.75      161.67     14.38 o 
 -12   1   7       24.79       20.69      6.82 o 
 -11   1   7        1.75        2.35      7.62 o 
 -10   1   7       61.15       68.36     14.20 o 
  -9   1   7       41.74       49.82      7.19 o 
  -8   1   7       53.48       49.87      6.66 o 
  -7   1   7       89.35       87.97      5.29 o 
  -6   1   7       26.67       33.74      3.53 o 
  -5   1   7       54.01       57.72      1.79 o 
  -4   1   7     1182.37     1289.98     12.78 o 
  -3   1   7      559.60      525.70      6.35 o 
  -2   1   7     1595.50     1894.83     15.75 o 
  -1   1   7      167.35      162.03      2.58 o 
   0   1   7      544.04      633.24      5.85 o 
   1   1   7     1153.75     1133.58     10.91 o 
   2   1   7       64.97       55.17      2.27 o 
   3   1   7      110.01      129.03      2.92 o 
   4   1   7     1524.55     1694.34     17.39 o 
   5   1   7       14.26       16.56      1.81 o 
   6   1   7       64.97       69.36      2.86 o 
   7   1   7      290.24      301.46      5.57 o 
   8   1   7       29.65       25.48      3.20 o 
   9   1   7        0.79        0.91      2.43 o 
  10   1   7      105.31       98.75      7.28 o 
  11   1   7      289.30      277.72     14.94 o 
  12   1   7       25.80       21.19      6.91 o 
  13   1   7       18.86       23.10      7.64 o 
 -13   2   7        4.02       12.86      6.70 o 
 -12   2   7        0.09       -0.57      7.88 o 
 -11   2   7       93.32       71.20      9.24 o 
 -10   2   7        7.66        5.12      4.82 o 
  -9   2   7        0.02       -1.15      4.08 o 
  -8   2   7     1775.32     1709.13     36.96 o 
  -7   2   7        1.21        2.30      3.59 o 
  -6   2   7        2.59        2.66      1.57 o 
  -5   2   7      777.81      790.42      8.45 o 
  -4   2   7      719.89      852.74     10.11 o 
  -3   2   7     2625.68     2842.26     27.81 o 
  -2   2   7      110.68      110.84      2.04 o 
  -1   2   7        0.12        0.56      0.79 o 
   0   2   7      500.66      638.91      6.16 o 
   1   2   7     3377.26     3707.71     29.87 o 
   2   2   7       25.39       47.18      1.98 o 
   3   2   7      630.79      672.28      7.87 o 
   4   2   7     3375.30     3614.35     30.06 o 
   5   2   7      206.63      179.47      4.17 o 
   6   2   7       28.65       27.13      2.40 o 
   7   2   7      303.31      286.32      6.16 o 
   8   2   7        1.67        0.44      2.09 o 
   9   2   7       92.79      103.91      5.83 o 
  10   2   7       21.38       20.95      4.31 o 
  11   2   7       17.52       16.12      6.19 o 
  12   2   7      105.26       74.94     10.30 o 
  13   2   7       12.89        3.66     11.57 o 
 -13   3   7       81.67      114.80     20.79 o 
 -12   3   7       18.99       25.03      7.17 o 
 -11   3   7       10.30        7.73      5.68 o 
 -10   3   7      339.64      325.91     16.22 o 
  -9   3   7       72.15       65.62      7.86 o 
  -8   3   7      974.30      925.53     24.14 o 
  -7   3   7      949.37      935.95     19.20 o 
  -6   3   7      468.92      439.30      8.13 o 
  -5   3   7      900.03      829.21      9.30 o 
  -4   3   7      174.04      223.65      4.08 o 
  -3   3   7      321.70      382.74      5.47 o 
  -2   3   7      297.85      277.33      4.58 o 
  -1   3   7     1946.45     2027.02     18.73 o 
   0   3   7      467.20      577.50      7.06 o 
   1   3   7       84.00       78.99      2.17 o 
   2   3   7      233.85      269.95      4.20 o 
   3   3   7        0.01        0.75      0.96 o 
   4   3   7      796.60      886.09     10.77 o 
   5   3   7       58.08       75.31      3.15 o 
   6   3   7        6.52        2.70      1.59 o 
   7   3   7      495.35      514.56      8.54 o 
   8   3   7       53.49       51.47      4.18 o 
   9   3   7      666.13      647.30     13.96 o 
  10   3   7       78.88       69.65      6.46 o 
  11   3   7        7.63        5.49      5.09 o 
  12   3   7        5.83        3.11      5.81 o 
 -13   4   7      157.95      187.18     15.34 o 
 -12   4   7        8.10       13.26      6.44 o 
 -11   4   7       46.67       43.75      8.06 o 
 -10   4   7      525.49      537.31     19.30 o 
  -9   4   7       38.94       30.56      6.14 o 
  -8   4   7       16.31        8.03      4.30 o 
  -7   4   7       41.32       37.02      3.90 o 
  -6   4   7     1368.63     1315.90     17.96 o 
  -5   4   7     1247.82     1166.35     12.44 o 
  -4   4   7      610.90      601.90      8.19 o 
  -3   4   7     1506.52     1544.63     14.89 o 
  -2   4   7     2123.70     2383.37     21.20 o 
  -1   4   7     1507.53     1675.03     18.14 o 
   0   4   7     3096.97     2942.00     30.71 o 
   1   4   7     2569.92     2510.66     30.09 o 
   2   4   7     3298.00     3631.00     35.33 o 
   3   4   7        9.80       24.93      1.68 o 
   4   4   7      255.02      232.64      4.76 o 
   5   4   7      204.12      212.66      4.74 o 
   6   4   7      943.96      949.44     12.28 o 
   7   4   7      457.36      442.25      7.88 o 
   8   4   7      134.07      139.46      8.00 o 
   9   4   7        0.13        3.71      3.33 o 
  10   4   7      475.39      482.29     13.54 o 
  11   4   7      151.72      137.84     10.56 o 
  12   4   7       43.35       41.50     12.02 o 
 -13   5   7       20.21       20.26      6.72 o 
 -12   5   7        1.33        8.16      5.98 o 
 -11   5   7       28.81       34.77      7.54 o 
 -10   5   7       19.99       25.47      6.26 o 
  -9   5   7       17.23       16.32      9.38 o 
  -8   5   7      177.03      159.43     16.30 o 
  -7   5   7       65.48       56.37      3.68 o 
  -6   5   7      519.29      476.15      9.09 o 
  -5   5   7      763.39      761.74      9.16 o 
  -4   5   7      981.67      968.61     12.16 o 
  -3   5   7      188.69      203.28      3.44 o 
  -2   5   7      799.27      908.16     10.15 o 
  -1   5   7       95.59      116.48      2.68 o 
   0   5   7       19.11       35.84      1.96 o 
   1   5   7     2471.86     2653.39     28.38 o 
   2   5   7      412.12      515.18      7.84 o 
   3   5   7       32.13       50.74      2.34 o 
   4   5   7      853.15      870.99     10.23 o 
   5   5   7      405.47      433.07      7.04 o 
   6   5   7      250.74      261.19      6.43 o 
   7   5   7      283.53      273.26      6.17 o 
   8   5   7       26.40       24.32      3.77 o 
   9   5   7        7.70        5.70      4.42 o 
  10   5   7        0.01       -1.81      3.57 o 
  11   5   7       51.07       51.47      7.57 o 
  12   5   7        1.12        6.15      6.02 o 
 -12   6   7      167.15      194.17     22.13 o 
 -11   6   7       90.51       85.75      9.90 o 
 -10   6   7       39.74       44.75      7.25 o 
  -9   6   7      112.02      108.70      9.71 o 
  -8   6   7      278.11      280.12     11.64 o 
  -7   6   7      489.24      501.95     14.11 o 
  -6   6   7        2.42       -2.12      2.12 o 
  -5   6   7      618.19      584.76      8.23 o 
  -4   6   7      164.90      127.92      4.54 o 
  -3   6   7     2045.56     2030.34     22.25 o 
  -2   6   7     1766.84     1645.47     16.83 o 
  -1   6   7     5011.97     5160.47     47.55 o 
   0   6   7       89.68       79.91      2.81 o 
   1   6   7     1034.62     1031.95     18.92 o 
   2   6   7     1222.37     1250.44     15.10 o 
   3   6   7     1123.44     1071.51     13.45 o 
   4   6   7        6.95        6.14      1.42 o 
   5   6   7      812.92      787.02     11.12 o 
   6   6   7      336.56      325.30      6.65 o 
   7   6   7      154.35      153.81      5.50 o 
   8   6   7      533.22      531.50     12.17 o 
   9   6   7        4.11        8.43      3.52 o 
  10   6   7      112.27      120.58     13.42 o 
  11   6   7      157.69      162.79     11.56 o 
  12   6   7       30.20       26.37      7.63 o 
 -12   7   7       18.99       15.78      9.58 o 
 -11   7   7       50.52       51.41     11.93 o 
 -10   7   7       14.72       22.64      9.19 o 
  -9   7   7      172.23      169.12     17.99 o 
  -8   7   7       21.72       19.64      3.38 o 
  -7   7   7        0.69        1.31      2.52 o 
  -6   7   7      279.23      304.81     10.37 o 
  -5   7   7       82.88       69.33      3.52 o 
  -4   7   7      156.32      175.60      3.81 o 
  -3   7   7        2.87        4.53      2.31 o 
  -2   7   7        1.03        5.45      1.52 o 
  -1   7   7       20.69       31.01      2.20 o 
   0   7   7      740.69      775.45     13.14 o 
   1   7   7        5.03        6.37      1.70 o 
   2   7   7       30.25       27.72      2.14 o 
   3   7   7      198.48      163.72      5.30 o 
   4   7   7      215.42      210.59      5.65 o 
   5   7   7       12.64       11.06      1.96 o 
   6   7   7        4.18        2.78      2.82 o 
   7   7   7      779.89      767.00     14.26 o 
   8   7   7        1.28        4.98      3.18 o 
   9   7   7      138.42      151.22      8.61 o 
  10   7   7       51.31       49.38      6.42 o 
  11   7   7        6.40        5.60      4.99 o 
  12   7   7       43.62       53.80      9.13 o 
 -12   8   7       75.50       48.11     13.25 o 
 -11   8   7       29.28       38.38     11.66 o 
 -10   8   7      196.89      188.37     20.24 o 
  -9   8   7       40.00       39.50     10.59 o 
  -8   8   7      135.79      139.45      9.55 o 
  -7   8   7      837.47      833.16     18.28 o 
  -6   8   7      200.37      209.31      8.99 o 
  -5   8   7     2106.24     1944.72     28.53 o 
  -4   8   7      719.08      662.90     12.62 o 
  -3   8   7       34.46       36.14      2.96 o 
  -2   8   7      729.21      685.82     10.44 o 
  -1   8   7      212.06      182.23      4.62 o 
   0   8   7      619.21      589.45     11.15 o 
   1   8   7      301.66      301.23      7.55 o 
   2   8   7      142.15      141.20      4.50 o 
   3   8   7     1006.35     1034.09     30.76 o 
   4   8   7       46.54       32.33      2.93 o 
   5   8   7      203.24      225.80      6.31 o 
   6   8   7     1336.42     1299.29     19.77 o 
   7   8   7       12.43       16.94      2.93 o 
   8   8   7       45.51       55.10      5.49 o 
   9   8   7       23.81       25.79      4.59 o 
  10   8   7       40.53       41.89      5.65 o 
  11   8   7        0.64       -4.51      4.51 o 
  12   8   7       40.16       44.01      7.80 o 
 -12   9   7        2.48        9.07      8.21 o 
 -11   9   7       32.29        7.85      8.21 o 
 -10   9   7       47.17       43.09     10.88 o 
  -9   9   7      109.90      132.40     16.71 o 
  -8   9   7      140.64      124.66      7.36 o 
  -7   9   7       22.41       21.93      4.24 o 
  -6   9   7      332.08      315.86     15.80 o 
  -5   9   7      327.23      313.33      9.96 o 
  -4   9   7      748.31      680.54     13.18 o 
  -3   9   7      703.58      701.98     10.94 o 
  -2   9   7      529.50      544.53      9.18 o 
  -1   9   7      216.12      206.11      6.95 o 
   0   9   7        8.79        5.92      2.41 o 
   1   9   7       29.89       26.08      2.91 o 
   2   9   7      355.22      373.08      9.06 o 
   3   9   7       98.45       94.51      5.66 o 
   4   9   7       16.16       15.89      2.50 o 
   5   9   7      514.04      524.93     10.22 o 
   6   9   7      190.81      201.92      6.99 o 
   7   9   7        1.31        0.98      2.86 o 
   8   9   7        5.27        4.25      3.20 o 
   9   9   7        4.50        2.13      3.52 o 
  10   9   7       14.29       13.48      4.30 o 
  11   9   7        3.34        5.71      5.32 o 
 -11  10   7       66.15       57.59     13.42 o 
 -10  10   7       44.50       65.17     13.37 o 
  -9  10   7       63.94       56.28      8.96 o 
  -8  10   7       35.11       35.98      5.07 o 
  -7  10   7      310.36      324.04     12.11 o 
  -6  10   7        4.09       -1.36      3.03 o 
  -5  10   7       14.44       18.47      3.77 o 
  -4  10   7      236.73      185.00      6.58 o 
  -3  10   7      239.12      246.12      6.55 o 
  -2  10   7     1698.28     1623.85     21.03 o 
  -1  10   7       70.11       68.26      3.54 o 
   0  10   7       99.59      114.53      5.10 o 
   1  10   7      458.63      415.31      9.70 o 
   2  10   7       19.18       25.04      3.20 o 
   3  10   7      501.32      483.58     11.09 o 
   4  10   7      270.66      266.21      8.07 o 
   5  10   7       19.76       12.26      3.42 o 
   6  10   7        1.09        1.41      3.19 o 
   7  10   7       14.59        9.41      3.30 o 
   8  10   7       10.19        7.19      3.57 o 
   9  10   7       33.21       28.74      5.15 o 
  10  10   7        0.49       -2.91      3.73 o 
  11  10   7        5.38       11.50      6.99 o 
 -11  11   7        0.12       12.41      8.26 o 
 -10  11   7       39.88       39.99     11.55 o 
  -9  11   7       30.72       36.77     14.80 o 
  -8  11   7       38.65       45.93      7.70 o 
  -7  11   7      204.54      211.04      9.43 o 
  -6  11   7        5.11        3.02      4.31 o 
  -5  11   7        6.83        9.90      3.30 o 
  -4  11   7       37.59       72.10      4.97 o 
  -3  11   7       73.04       66.10      3.84 o 
  -2  11   7       51.35       35.28      3.01 o 
  -1  11   7       14.84       15.29      2.22 o 
   0  11   7      475.64      386.26      9.30 o 
   1  11   7       29.81       34.84      3.69 o 
   2  11   7      142.13      140.91      7.40 o 
   3  11   7      517.26      493.20     12.84 o 
   4  11   7      214.42      197.07     11.16 o 
   5  11   7      348.17      331.69     12.94 o 
   6  11   7       17.27       20.76      5.80 o 
   7  11   7        1.92        2.44      3.50 o 
   8  11   7       21.43       11.05      7.10 o 
   9  11   7       13.22       14.00     12.94 o 
  10  11   7       22.41       38.79     15.32 o 
 -10  12   7      115.58      127.30     17.52 o 
  -9  12   7       26.89       32.07     11.44 o 
  -8  12   7       16.10       17.00      4.55 o 
  -7  12   7        1.76       -2.28      3.39 o 
  -6  12   7       86.78       91.75      7.16 o 
  -5  12   7        5.97       10.16      3.46 o 
  -4  12   7       27.65       25.08      2.81 o 
  -3  12   7       34.41       19.55      2.68 o 
  -2  12   7      743.50      758.89     12.44 o 
  -1  12   7      296.19      310.37      8.31 o 
   0  12   7       83.41       66.36      5.30 o 
   1  12   7      259.69      272.52      9.19 o 
   2  12   7      285.23      291.68      9.67 o 
   3  12   7       57.58       48.30      7.44 o 
   4  12   7      163.06      200.84     14.34 o 
   5  12   7       45.35       52.21      7.06 o 
   6  12   7        0.01        1.87      8.12 o 
   7  12   7       11.95        0.58      9.51 o 
   8  12   7       13.55        7.22     10.96 o 
   9  12   7       40.04       23.75     14.58 o 
  10  12   7      132.73      126.08     21.45 o 
 -10  13   7       23.54       22.71     10.18 o 
  -9  13   7       15.64       31.92      7.88 o 
  -8  13   7       41.28       48.01      6.35 o 
  -7  13   7        0.04       -2.28      3.62 o 
  -6  13   7      152.69      149.41      8.77 o 
  -5  13   7        5.09        6.91      3.53 o 
  -4  13   7      308.17      311.91      8.47 o 
  -3  13   7        0.00        0.34      2.42 o 
  -2  13   7       56.69       42.99      4.55 o 
  -1  13   7       54.88       46.08      4.34 o 
   0  13   7       20.69       12.73      4.40 o 
   1  13   7      510.88      466.29     15.99 o 
   2  13   7        6.28        3.95      4.39 o 
   3  13   7        3.93        9.43      4.94 o 
   4  13   7       26.13       15.04      4.87 o 
   5  13   7       13.72       20.93      6.19 o 
   6  13   7       29.79       19.00     10.74 o 
   7  13   7        0.95        4.17     10.36 o 
   8  13   7        7.16        4.54     11.97 o 
   9  13   7       66.51       81.21     19.13 o 
  10  13   7       50.12       55.68     16.92 o 
  -9  14   7        9.89       12.85     11.87 o 
  -8  14   7      448.49      498.22     19.20 o 
  -7  14   7       54.34       67.62      8.88 o 
  -6  14   7       44.27       60.80      8.26 o 
  -5  14   7        0.22        1.55      4.45 o 
  -4  14   7      320.60      325.06     10.38 o 
  -3  14   7       55.31       45.25      6.34 o 
  -2  14   7       62.48       48.55      5.20 o 
  -1  14   7       86.42       93.70      5.80 o 
   0  14   7      204.93      187.06     10.40 o 
   1  14   7      108.70      111.99      9.34 o 
   2  14   7        2.33        1.80      4.50 o 
   3  14   7      211.94      228.45     19.78 o 
   4  14   7       85.80       85.88     10.96 o 
   5  14   7      183.39      229.63     16.53 o 
   6  14   7        6.18       19.14      9.64 o 
   7  14   7      114.05      150.25     22.55 o 
   8  14   7        4.47       -1.38      9.46 o 
   9  14   7        9.13       17.81     14.18 o 
  -9  15   7        9.95        6.87     11.36 o 
  -8  15   7        0.87       -4.06      5.24 o 
  -7  15   7       87.78       87.35     17.37 o 
  -6  15   7       39.51       36.84      7.48 o 
  -5  15   7        0.82        2.58      5.14 o 
  -4  15   7       33.81       35.36      5.81 o 
  -3  15   7        4.40        1.79      4.59 o 
  -2  15   7       22.88       19.72      3.96 o 
  -1  15   7       19.86       16.69      3.25 o 
   0  15   7      118.71       85.73     19.21 o 
   1  15   7       60.64       53.06      7.47 o 
   2  15   7      136.84      137.91     23.94 o 
   3  15   7       43.59       41.16      7.31 o 
   4  15   7       26.83       18.57      6.38 o 
   5  15   7        3.66       -1.17      4.86 o 
   6  15   7        0.41       -0.83      7.29 o 
   7  15   7       79.25       70.97     17.21 o 
   8  15   7      247.36      259.81     25.96 o 
  -8  16   7        2.96       -5.42      5.42 o 
  -7  16   7       38.87       53.81      8.72 o 
  -6  16   7      562.69      590.22     21.87 o 
  -5  16   7        8.69        7.91      5.54 o 
  -4  16   7       21.06       25.60      4.65 o 
  -3  16   7      146.64      156.73      9.99 o 
  -2  16   7      359.51      372.29     13.11 o 
  -1  16   7       67.70       71.24      5.46 o 
   0  16   7      249.55      252.36     15.57 o 
   1  16   7      107.71      113.85     17.97 o 
   2  16   7      746.68      727.50     32.64 o 
   3  16   7       38.57       32.29      7.22 o 
   4  16   7       39.92       45.55      8.00 o 
   5  16   7      152.49      180.47     13.51 o 
   6  16   7        0.06        6.03      5.79 o 
   7  16   7       47.83       55.04     15.27 o 
  -7  17   7       23.37       17.78     12.83 o 
  -6  17   7       13.66       17.60      8.02 o 
  -5  17   7       33.72       25.47      6.78 o 
  -4  17   7       20.35       23.10      4.91 o 
  -3  17   7       75.35       88.76      7.06 o 
  -2  17   7       29.50       21.31      5.48 o 
  -1  17   7       41.18       48.31      5.55 o 
   0  17   7       21.70       30.86      6.25 o 
   1  17   7      123.62      122.40      9.32 o 
   2  17   7      142.95      107.89     13.01 o 
   3  17   7      302.10      289.44     20.62 o 
   4  17   7       45.02       42.00      8.28 o 
   5  17   7       45.22       54.99      8.94 o 
   6  17   7      180.50      162.45     22.19 o 
  -6  18   7       74.39       97.90     10.46 o 
  -5  18   7       11.22        9.69      5.56 o 
  -4  18   7      342.07      345.81     12.43 o 
  -3  18   7       70.17       76.67      8.85 o 
  -2  18   7       23.62       32.82      5.50 o 
  -1  18   7      117.72      107.07      7.70 o 
   0  18   7      174.29      182.94     10.72 o 
   1  18   7       61.44       70.34     10.34 o 
   2  18   7        3.77       -0.56      4.56 o 
   3  18   7      184.46      203.56     12.60 o 
   4  18   7       84.24       90.42     10.75 o 
   5  18   7       41.60       34.02     17.95 o 
  -4  19   7      127.54      146.28      9.58 o 
  -3  19   7        9.33       12.95      4.04 o 
  -2  19   7        7.26       16.05      4.73 o 
  -1  19   7        0.21        2.79      5.43 o 
   0  19   7       17.53       31.39     14.26 o 
   1  19   7       20.02       27.56      9.49 o 
   2  19   7       29.24       37.39      6.86 o 
   3  19   7       36.71       54.68      7.39 o 
   4  19   7      417.73      452.19     23.54 o 
  -2  20   7      183.66      173.16     16.57 o 
  -1  20   7       25.88       33.96      5.32 o 
   0  20   7        7.27       16.24      6.02 o 
   1  20   7       71.13       86.21      8.74 o 
   2  20   7       38.75       53.42     19.72 o 
 -13   0   8       23.76        5.97      9.80 o 
 -12   0   8       30.29       22.31     10.50 o 
 -11   0   8      789.11      807.57     36.32 o 
 -10   0   8        6.84       24.19      9.01 o 
  -9   0   8       49.94       66.56     11.50 o 
  -8   0   8        0.20        6.55      5.99 o 
  -7   0   8       81.27       83.85      7.74 o 
  -6   0   8      543.42      575.60     17.00 o 
  -5   0   8       14.38       18.31      1.65 o 
  -4   0   8       29.11       33.63      2.99 o 
  -3   0   8     1383.49     1537.24     21.28 o 
  -2   0   8        3.93        6.17      3.67 o 
  -1   0   8     4783.99     5015.34     47.08 o 
   0   0   8     2118.32     2185.07     21.77 o 
   1   0   8      399.27      378.89      6.19 o 
   2   0   8       44.71      116.30      4.29 o 
   3   0   8     7890.19     9025.27     91.19 o 
   4   0   8     1493.70     1568.65     22.22 o 
   5   0   8      323.79      355.78      8.36 o 
   6   0   8      261.23      266.40      8.73 o 
   7   0   8      309.27      305.51      9.19 o 
   8   0   8        4.48        2.56      3.34 o 
   9   0   8      747.91      785.51     20.14 o 
  10   0   8      223.58      212.01     10.87 o 
  11   0   8      167.20      165.04     19.45 o 
  12   0   8      128.24      133.99     17.84 o 
 -13   1   8       77.36       92.41     23.39 o 
 -12   1   8       27.91       34.53      7.84 o 
 -11   1   8      340.76      368.33     37.69 o 
 -10   1   8       13.12       14.33      5.55 o 
  -9   1   8      138.09      131.15     10.52 o 
  -8   1   8      756.18      724.74     20.95 o 
  -7   1   8      340.44      309.89      8.74 o 
  -6   1   8      409.59      375.11     12.90 o 
  -5   1   8     1643.10     1594.99     16.03 o 
  -4   1   8      551.86      518.82      6.47 o 
  -3   1   8      752.66      730.40      8.20 o 
  -2   1   8      786.06      758.55      7.35 o 
  -1   1   8     1940.04     1936.30     14.30 o 
   0   1   8      751.62      802.38      7.35 o 
   1   1   8      544.94      668.66      6.97 o 
   2   1   8     2912.82     3293.01     29.03 o 
   3   1   8       65.28       90.80      2.72 o 
   4   1   8     1572.14     1656.13     17.19 o 
   5   1   8        0.16        0.15      1.16 o 
   6   1   8      842.94      862.85     10.39 o 
   7   1   8       92.47       99.64      3.59 o 
   8   1   8       15.12       14.28      2.93 o 
   9   1   8      400.61      373.98      9.49 o 
  10   1   8      112.62       95.77      6.68 o 
  11   1   8        1.22       -0.52      4.93 o 
  12   1   8       84.80       82.12     13.19 o 
 -13   2   8       63.65       64.23     17.60 o 
 -12   2   8       18.04       10.65      6.19 o 
 -11   2   8        0.42        5.06      5.13 o 
 -10   2   8      186.81      190.04     21.08 o 
  -9   2   8      102.77      110.32     13.22 o 
  -8   2   8      178.16      179.10     10.92 o 
  -7   2   8       97.15       75.00      7.66 o 
  -6   2   8      147.21      137.70      4.44 o 
  -5   2   8       15.40       25.72      1.55 o 
  -4   2   8      531.75      498.81      6.62 o 
  -3   2   8      219.49      194.33      3.13 o 
  -2   2   8     3525.96     3652.70     27.33 o 
  -1   2   8      749.03      769.68      7.31 o 
   0   2   8     4348.27     5012.69     37.47 o 
   1   2   8     3285.32     3621.13     33.50 o 
   2   2   8        0.89        0.15      1.01 o 
   3   2   8      377.53      507.71      7.95 o 
   4   2   8      974.76      933.65     11.06 o 
   5   2   8      681.58      730.34      9.63 o 
   6   2   8      848.59      850.46     10.42 o 
   7   2   8       77.83       78.24      3.86 o 
   8   2   8       54.53       51.89      4.24 o 
   9   2   8      227.78      239.33      8.47 o 
  10   2   8      215.97      220.38      9.48 o 
  11   2   8        1.43        7.02      5.06 o 
  12   2   8      107.49      115.02     20.03 o 
 -13   3   8       37.32       34.94     10.37 o 
 -12   3   8      154.37      181.31     14.62 o 
 -11   3   8        0.36        1.98      4.94 o 
 -10   3   8      318.53      292.97     14.53 o 
  -9   3   8      366.31      386.06     15.64 o 
  -8   3   8       40.71       24.50      5.29 o 
  -7   3   8       26.25       30.58      6.97 o 
  -6   3   8      906.33      889.91     13.33 o 
  -5   3   8       17.40       23.89      1.59 o 
  -4   3   8      320.82      307.92      5.57 o 
  -3   3   8      823.91      805.80      8.81 o 
  -2   3   8      447.58      462.58      6.64 o 
  -1   3   8       29.07       34.30      1.57 o 
   0   3   8       92.50       78.63      2.03 o 
   1   3   8       74.53       59.18      3.42 o 
   2   3   8     5138.52     5610.13     46.53 o 
   3   3   8      389.20      472.43      7.42 o 
   4   3   8      512.62      465.51      6.55 o 
   5   3   8      323.29      346.79      6.28 o 
   6   3   8      705.60      716.13     10.34 o 
   7   3   8      266.63      272.74      6.21 o 
   8   3   8       52.07       50.38      6.00 o 
   9   3   8      140.65      147.90      6.76 o 
  10   3   8       44.13       28.93      4.91 o 
  11   3   8        5.75        3.56      5.01 o 
  12   3   8       17.38        2.22      5.72 o 
 -13   4   8        9.31       15.77      7.26 o 
 -12   4   8        1.77       12.91      5.98 o 
 -11   4   8        0.35        0.74      7.97 o 
 -10   4   8       67.95       82.62     14.25 o 
  -9   4   8       55.88       41.86      6.88 o 
  -8   4   8      216.99      182.00     13.02 o 
  -7   4   8      341.84      331.09     10.57 o 
  -6   4   8      454.56      450.63      8.71 o 
  -5   4   8      468.17      466.64      6.51 o 
  -4   4   8      876.56      762.68      9.59 o 
  -3   4   8       28.54       40.86      1.84 o 
  -2   4   8       70.61       57.09      2.08 o 
  -1   4   8        1.01       -0.72      0.82 o 
   0   4   8      426.47      377.32      5.34 o 
   1   4   8      302.47      315.66      5.70 o 
   2   4   8      763.10      902.09     11.07 o 
   3   4   8       48.93       75.00      2.69 o 
   4   4   8      910.99      936.09     11.53 o 
   5   4   8        3.35        1.95      1.44 o 
   6   4   8      151.66      179.69      5.04 o 
   7   4   8      810.99      834.16     11.78 o 
   8   4   8       17.88       17.88      3.19 o 
   9   4   8       11.59        3.34      3.08 o 
  10   4   8       91.20       73.08      6.59 o 
  11   4   8        3.38        1.30      4.00 o 
  12   4   8        0.61        2.33      5.73 o 
 -12   5   8       65.84       76.77     33.59 o 
 -11   5   8        4.00        8.07      5.56 o 
 -10   5   8        0.10        3.71      4.76 o 
  -9   5   8       17.31       16.59      5.14 o 
  -8   5   8       45.01       57.41      7.48 o 
  -7   5   8      605.95      586.39     10.62 o 
  -6   5   8      842.76      792.05     14.15 o 
  -5   5   8      535.18      549.33      8.00 o 
  -4   5   8     2194.94     2238.81     23.08 o 
  -3   5   8       11.92        5.96      1.02 o 
  -2   5   8     1283.53     1383.02     15.29 o 
  -1   5   8     3370.37     3692.09     34.90 o 
   0   5   8      427.70      470.12      8.75 o 
   1   5   8        5.20        2.98      1.14 o 
   2   5   8       32.74       57.33      2.79 o 
   3   5   8        0.01        1.52      1.09 o 
   4   5   8       38.82       46.25      2.21 o 
   5   5   8      162.18      162.97      4.56 o 
   6   5   8      426.40      425.59      7.71 o 
   7   5   8       81.52       78.50      4.00 o 
   8   5   8        7.54        2.65      2.83 o 
   9   5   8      168.86      172.06      8.15 o 
  10   5   8       89.95       76.61      8.81 o 
  11   5   8       32.66       34.59      5.85 o 
  12   5   8       33.91       22.73     10.98 o 
 -12   6   8       26.08       23.47     10.68 o 
 -11   6   8       54.29       70.04     13.62 o 
 -10   6   8        0.00        1.73      5.66 o 
  -9   6   8       44.96       30.54      7.44 o 
  -8   6   8       20.73       21.05      5.62 o 
  -7   6   8       22.46       17.36      2.59 o 
  -6   6   8      323.95      301.24      7.18 o 
  -5   6   8      378.61      364.46      7.34 o 
  -4   6   8       36.73       39.33      2.26 o 
  -3   6   8      799.66      766.63     10.17 o 
  -2   6   8       62.10       64.93      2.38 o 
  -1   6   8      960.48      953.30     11.43 o 
   0   6   8      759.22      803.04     11.40 o 
   1   6   8      488.49      436.53      7.66 o 
   2   6   8      122.80      127.21      5.58 o 
   3   6   8      105.75      121.55      3.53 o 
   4   6   8      191.64      202.52      4.53 o 
   5   6   8        8.22        6.45      1.70 o 
   6   6   8        3.98        5.84      2.02 o 
   7   6   8        3.79        2.74      2.07 o 
   8   6   8       15.33        7.77      3.17 o 
   9   6   8       38.55       29.09      4.70 o 
  10   6   8       16.63       10.46      4.30 o 
  11   6   8        5.26        7.21      4.37 o 
  12   6   8       24.38       27.16      7.73 o 
 -12   7   8        8.38       12.16      9.00 o 
 -11   7   8      208.26      208.69     21.95 o 
 -10   7   8        2.39       -6.04      6.04 o 
  -9   7   8        8.22        1.97      6.32 o 
  -8   7   8       26.02       40.80      8.67 o 
  -7   7   8       16.52       17.09      3.17 o 
  -6   7   8      397.12      380.23     12.73 o 
  -5   7   8       37.57       33.08      2.81 o 
  -4   7   8      393.54      388.43     12.11 o 
  -3   7   8      646.22      601.04      9.55 o 
  -2   7   8      378.79      387.34      7.24 o 
  -1   7   8      577.99      615.69      9.56 o 
   0   7   8     1245.99     1326.89     17.07 o 
   1   7   8      827.95      970.27     12.08 o 
   2   7   8      410.66      410.80      6.84 o 
   3   7   8      150.07      143.22      4.33 o 
   4   7   8       19.56       23.75      2.11 o 
   5   7   8      790.23      756.45     13.02 o 
   6   7   8        0.12        3.56      2.23 o 
   7   7   8       62.80       62.86      4.69 o 
   8   7   8      104.89      101.02      6.95 o 
   9   7   8       12.53        6.15      3.76 o 
  10   7   8        4.30        1.19      3.53 o 
  11   7   8       19.85       15.30      4.86 o 
  12   7   8        4.78       -0.32      5.14 o 
 -12   8   8        2.07       17.47      9.59 o 
 -11   8   8        3.25       10.19      7.94 o 
 -10   8   8       27.00       38.36     10.75 o 
  -9   8   8       34.36       26.83      9.33 o 
  -8   8   8       54.59       59.63      8.26 o 
  -7   8   8        5.59        2.28      3.17 o 
  -6   8   8      120.01      118.08      6.99 o 
  -5   8   8      285.45      258.87      9.02 o 
  -4   8   8     1864.40     1666.98     25.09 o 
  -3   8   8      833.29      701.96     10.89 o 
  -2   8   8      197.46      194.98      8.67 o 
  -1   8   8       66.13       69.57      3.34 o 
   0   8   8       17.91       14.42      2.32 o 
   1   8   8      279.29      283.28      9.29 o 
   2   8   8       24.43       15.67      1.76 o 
   3   8   8       73.66       96.56      5.07 o 
   4   8   8       56.01       55.41      3.66 o 
   5   8   8       18.70        7.63      2.69 o 
   6   8   8       32.49       26.42      3.77 o 
   7   8   8      669.05      627.80     14.43 o 
   8   8   8        1.46        3.80      3.30 o 
   9   8   8        0.68        0.56      3.25 o 
  10   8   8       45.73       58.45      6.69 o 
  11   8   8       23.57       15.09      4.87 o 
 -11   9   8       27.26       30.99     10.93 o 
 -10   9   8       89.69      112.35     16.07 o 
  -9   9   8      200.84      259.41     20.00 o 
  -8   9   8        5.94        8.29      3.18 o 
  -7   9   8      116.48      107.64      7.25 o 
  -6   9   8      122.67      135.07      7.61 o 
  -5   9   8       22.28       25.16      3.99 o 
  -4   9   8        0.10       -1.91      1.91 o 
  -3   9   8     1049.44      986.53     16.66 o 
  -2   9   8      169.89      135.07      4.48 o 
  -1   9   8       11.99       11.92      1.98 o 
   0   9   8      185.21      164.10      5.77 o 
   1   9   8      179.13      182.12     10.85 o 
   2   9   8     2261.32     2210.91     33.82 o 
   3   9   8       31.62       27.95      3.45 o 
   4   9   8       13.40       24.11      3.18 o 
   5   9   8      134.83      130.02      5.25 o 
   6   9   8       82.37      102.56      7.42 o 
   7   9   8       88.21       82.56      7.27 o 
   8   9   8       42.11       32.96      5.14 o 
   9   9   8        1.10        1.28      3.38 o 
  10   9   8        3.03        5.97      3.97 o 
  11   9   8        2.64        6.10      4.23 o 
 -11  10   8       11.86       29.11     10.92 o 
 -10  10   8       58.67       64.52     13.32 o 
  -9  10   8      105.80      125.21     16.99 o 
  -8  10   8       91.95       85.94      7.02 o 
  -7  10   8        0.05       -0.29      3.11 o 
  -6  10   8      113.04      108.94      7.37 o 
  -5  10   8      141.95      161.78      7.63 o 
  -4  10   8       78.12       55.17      5.19 o 
  -3  10   8      199.37      176.69      5.78 o 
  -2  10   8      830.23      718.89     11.56 o 
  -1  10   8        5.17       10.00      2.17 o 
   0  10   8     1795.23     1785.33     26.71 o 
   1  10   8       35.18       32.59      3.52 o 
   2  10   8     1164.62     1129.00     19.39 o 
   3  10   8       12.32        7.42      3.08 o 
   4  10   8      104.39      115.60      7.29 o 
   5  10   8      529.33      554.85     13.97 o 
   6  10   8       54.63       52.79      6.38 o 
   7  10   8       43.73       48.97      5.99 o 
   8  10   8        2.58        4.12      4.05 o 
   9  10   8       44.12       45.36      8.50 o 
  10  10   8        8.05       10.29      5.30 o 
  11  10   8       33.73       47.44     10.03 o 
 -11  11   8       30.57       31.27     11.07 o 
 -10  11   8       59.11       52.35     12.27 o 
  -9  11   8        6.10        6.03      7.04 o 
  -8  11   8       59.56       54.42      8.45 o 
  -7  11   8      342.64      373.39     14.58 o 
  -6  11   8       65.46       61.74      6.02 o 
  -5  11   8      323.38      311.02     18.50 o 
  -4  11   8       50.45       56.59      3.82 o 
  -3  11   8       63.06       76.44      4.49 o 
  -2  11   8        2.15        1.40      2.31 o 
  -1  11   8      264.63      234.72      7.52 o 
   0  11   8     2028.51     1900.77     37.68 o 
   1  11   8      620.81      630.52     13.09 o 
   2  11   8        4.85       11.20      3.25 o 
   3  11   8      294.10      281.43      9.68 o 
   4  11   8       60.30       78.60      6.64 o 
   5  11   8      110.37      125.87      7.18 o 
   6  11   8       59.50       70.63      6.98 o 
   7  11   8       43.44       48.23      6.19 o 
   8  11   8        5.10        1.63      4.18 o 
   9  11   8       36.07       26.97     13.60 o 
  10  11   8      136.57      128.55     22.25 o 
 -10  12   8       20.11       17.85      9.41 o 
  -9  12   8        4.26       -1.64      5.30 o 
  -8  12   8       11.51       16.18      4.65 o 
  -7  12   8        5.12        8.25      3.93 o 
  -6  12   8      281.11      279.64     13.93 o 
  -5  12   8      140.49      137.95      7.87 o 
  -4  12   8      116.94      106.35      4.91 o 
  -3  12   8       29.63       35.63      3.22 o 
  -2  12   8        6.04       18.24      3.00 o 
  -1  12   8       85.24       83.06      5.97 o 
   0  12   8     1160.72     1136.23     24.92 o 
   1  12   8       57.11       57.18      5.15 o 
   2  12   8        1.70       -0.99      3.94 o 
   3  12   8      478.70      477.80     13.17 o 
   4  12   8      114.19      105.06      8.03 o 
   5  12   8       31.79       29.17      5.53 o 
   6  12   8        5.03        6.93      8.82 o 
   7  12   8      206.25      204.85     25.09 o 
   8  12   8       57.63       70.63     17.18 o 
   9  12   8      111.38      103.73     21.12 o 
  10  12   8       15.10       26.09     13.41 o 
 -10  13   8        4.62        6.73      8.43 o 
  -9  13   8       48.48       63.68      9.73 o 
  -8  13   8      493.99      548.31     17.59 o 
  -7  13   8      224.58      227.33     10.37 o 
  -6  13   8        0.57       -2.38      3.20 o 
  -5  13   8      830.27      772.48     15.04 o 
  -4  13   8       89.59      100.08      5.58 o 
  -3  13   8      378.89      360.97      9.20 o 
  -2  13   8      465.45      459.06     14.06 o 
  -1  13   8       40.63       53.87      4.04 o 
   0  13   8        2.48        7.57      4.12 o 
   1  13   8       35.99       41.85      6.32 o 
   2  13   8       54.15       50.46      7.58 o 
   3  13   8      256.52      281.03     13.21 o 
   4  13   8      133.13      165.00     12.82 o 
   5  13   8      112.42      111.27      9.82 o 
   6  13   8      106.84      133.58     19.45 o 
   7  13   8       17.41        5.74     10.58 o 
   8  13   8      107.15      117.97     20.61 o 
   9  13   8       43.50       44.08     15.53 o 
  -9  14   8       19.51       30.13      8.52 o 
  -8  14   8        1.69       -1.86      5.49 o 
  -7  14   8        9.95       18.51      5.12 o 
  -6  14   8        6.16        8.01      6.51 o 
  -5  14   8        0.55        0.60      3.25 o 
  -4  14   8      338.26      322.05     10.59 o 
  -3  14   8        0.38        1.12      3.10 o 
  -2  14   8      126.87      123.02      6.88 o 
  -1  14   8       24.33       16.81      3.64 o 
   0  14   8       58.39       63.48      7.54 o 
   1  14   8        1.45        5.38      4.22 o 
   2  14   8      505.71      454.32     16.73 o 
   3  14   8       27.33       22.39      6.26 o 
   4  14   8        3.84        2.39      5.00 o 
   5  14   8       81.33       87.44      9.98 o 
   6  14   8       82.03      108.27     17.60 o 
   7  14   8      122.77      149.53     22.31 o 
   8  14   8        1.89       -2.59      9.80 o 
   9  14   8      194.09      274.87     27.01 o 
  -8  15   8       22.43       27.78      7.42 o 
  -7  15   8        7.79       16.90      6.60 o 
  -6  15   8      210.62      262.31     31.49 o 
  -5  15   8       91.93      101.22      9.98 o 
  -4  15   8      174.48      144.46     11.42 o 
  -3  15   8       62.00       68.51      6.05 o 
  -2  15   8      121.13      120.42      7.24 o 
  -1  15   8       42.36       52.77      6.23 o 
   0  15   8      455.16      434.87     33.78 o 
   1  15   8        0.10        2.34      4.21 o 
   2  15   8        4.23        1.61      4.68 o 
   3  15   8       74.67       65.30      8.56 o 
   4  15   8        6.13        3.62      5.95 o 
   5  15   8       57.48       60.83      9.80 o 
   6  15   8       19.20       15.81      9.20 o 
   7  15   8       52.08       74.18     17.01 o 
   8  15   8       33.77       40.87     15.79 o 
  -8  16   8       12.88        7.51      6.91 o 
  -7  16   8        8.00        9.62      6.13 o 
  -6  16   8       41.46       42.63      8.52 o 
  -5  16   8       47.44       48.55      8.36 o 
  -4  16   8        7.32        8.89      3.95 o 
  -3  16   8        7.08        1.69      3.70 o 
  -2  16   8        6.63        9.99      3.77 o 
  -1  16   8        3.91        7.42      3.46 o 
   0  16   8        0.68        2.90      9.47 o 
   1  16   8       75.72       66.31      8.26 o 
   2  16   8       14.37       20.11      6.34 o 
   3  16   8        8.61       15.17      6.65 o 
   4  16   8        5.77       12.02      7.76 o 
   5  16   8      123.32      123.96     11.39 o 
   6  16   8        7.77       17.66     11.66 o 
   7  16   8       49.84       54.26     14.65 o 
  -7  17   8      115.70      131.04     11.78 o 
  -6  17   8        3.91        8.38      5.97 o 
  -5  17   8        1.63        3.61      9.93 o 
  -4  17   8       64.05       78.93      7.05 o 
  -3  17   8        0.74        7.08      4.08 o 
  -2  17   8       28.84       32.21      5.07 o 
  -1  17   8       69.35       82.02      6.72 o 
   0  17   8       19.79       13.77      5.01 o 
   1  17   8        5.33       -0.25      5.29 o 
   2  17   8       67.77       64.89      8.73 o 
   3  17   8       16.10        5.12      7.59 o 
   4  17   8        0.64       -0.41      6.72 o 
   5  17   8       33.83       16.13     23.45 o 
   6  17   8       86.10       98.51     18.69 o 
  -5  18   8        2.65        3.10      5.59 o 
  -4  18   8        1.02        6.08      4.23 o 
  -3  18   8       11.74       18.86      4.53 o 
  -2  18   8       18.87       23.06      5.64 o 
  -1  18   8       25.40       28.39      5.21 o 
   0  18   8       21.90       18.21      5.37 o 
   1  18   8       11.75       12.39      5.19 o 
   2  18   8        4.02        5.75      6.60 o 
   3  18   8       60.84       76.70     20.36 o 
   4  18   8       62.59       62.08      9.63 o 
   5  18   8        3.21        7.66      6.01 o 
  -4  19   8        1.87        3.20      9.31 o 
  -3  19   8       12.61        5.94      4.86 o 
  -2  19   8       18.37       27.85      5.24 o 
  -1  19   8       19.43       18.70      4.72 o 
   0  19   8        8.26       13.37      6.26 o 
   1  19   8        0.73       -0.35      5.07 o 
   2  19   8        7.24       14.47      5.21 o 
   3  19   8      129.74      152.31     16.94 o 
   4  19   8       21.80       65.51     10.23 o 
  -1  20   8        3.80       10.71      4.95 o 
   0  20   8        0.10        9.92      8.37 o 
 -13   1   9        0.19       11.64      6.96 o 
 -12   1   9       14.06       19.60      6.73 o 
 -11   1   9       88.58      115.02     11.54 o 
 -10   1   9       20.50       25.67      6.28 o 
  -9   1   9      349.07      351.86     15.09 o 
  -8   1   9        6.72        7.57      4.43 o 
  -7   1   9        2.56        4.53      2.55 o 
  -6   1   9       22.24       15.55      3.37 o 
  -5   1   9        0.07        1.89      1.13 o 
  -4   1   9      644.16      579.41      7.24 o 
  -3   1   9      770.33      705.42      7.21 o 
  -2   1   9     1201.36     1332.74     17.85 o 
  -1   1   9      563.72      564.76      5.76 o 
   0   1   9        1.68        1.02      0.75 o 
   1   1   9     5093.70     5279.05     44.75 o 
   2   1   9      208.90      239.08      5.25 o 
   3   1   9      767.81      873.63     10.45 o 
   4   1   9      197.73      206.02      4.92 o 
   5   1   9       83.04      119.48      3.65 o 
   6   1   9       23.40       24.49      2.15 o 
   7   1   9      141.90      139.28      4.23 o 
   8   1   9      417.92      416.26      9.69 o 
   9   1   9        1.78        4.76      2.64 o 
  10   1   9        1.13       -0.10      2.69 o 
  11   1   9       39.32       28.23      8.91 o 
  12   1   9       11.00        6.15     10.18 o 
 -13   2   9       35.41       32.94      8.17 o 
 -12   2   9        0.15        2.60      6.94 o 
 -11   2   9      127.54      156.22     29.46 o 
 -10   2   9       45.32       46.14      7.69 o 
  -9   2   9      157.82      171.85     12.18 o 
  -8   2   9      250.48      249.64     13.84 o 
  -7   2   9       22.30       19.17      3.85 o 
  -6   2   9      770.14      702.27     12.57 o 
  -5   2   9      290.28      238.12      4.44 o 
  -4   2   9      508.23      536.19      7.20 o 
  -3   2   9      640.59      611.95      6.01 o 
  -2   2   9     1520.48     1388.25     13.02 o 
  -1   2   9     2879.82     3066.22     28.26 o 
   0   2   9       99.97      112.84      2.37 o 
   1   2   9       27.14       22.80      1.52 o 
   2   2   9      850.86      836.63     10.54 o 
   3   2   9      398.39      404.61      6.29 o 
   4   2   9      282.89      354.77      6.01 o 
   5   2   9      948.69     1005.77     12.30 o 
   6   2   9       59.41       64.28      3.10 o 
   7   2   9       18.38       13.73      2.30 o 
   8   2   9       83.53       95.06      5.51 o 
   9   2   9        1.26        1.82      2.70 o 
  10   2   9        0.99        0.62      3.32 o 
  11   2   9      153.21      124.97      8.69 o 
  12   2   9      255.35      246.62     16.09 o 
 -13   3   9       20.33       21.55      7.29 o 
 -12   3   9       24.99       39.02     11.84 o 
 -11   3   9       48.11       40.19      7.95 o 
 -10   3   9       16.85       11.44     11.67 o 
  -9   3   9        0.50       -2.34      4.19 o 
  -8   3   9       59.25       53.12     13.35 o 
  -7   3   9      798.12      700.36     28.54 o 
  -6   3   9     2050.07     2016.36     25.53 o 
  -5   3   9       68.71       66.72      2.36 o 
  -4   3   9      527.06      443.26      7.22 o 
  -3   3   9      435.53      447.93      5.53 o 
  -2   3   9       92.88      110.14      2.84 o 
  -1   3   9     6743.51     7060.09     56.85 o 
   0   3   9       85.08       59.47      2.28 o 
   1   3   9       13.67       19.31      1.43 o 
   2   3   9      876.39      885.13      9.57 o 
   3   3   9       14.19       13.50      1.65 o 
   4   3   9     1558.27     1671.29     17.91 o 
   5   3   9      171.21      164.85      4.57 o 
   6   3   9     1303.31     1285.41     15.62 o 
   7   3   9       45.29       46.46      3.27 o 
   8   3   9       67.37       63.70      4.67 o 
   9   3   9      242.85      222.46      7.62 o 
  10   3   9        4.10        5.68      3.76 o 
  11   3   9       40.55       42.37      5.84 o 
  12   3   9       24.89       31.76      7.81 o 
 -12   4   9        2.89        4.10      5.66 o 
 -11   4   9        3.14        0.26      4.69 o 
 -10   4   9       10.21        2.34      4.58 o 
  -9   4   9        5.28        7.58      4.67 o 
  -8   4   9      232.06      221.24     11.54 o 
  -7   4   9       25.57       13.58      2.71 o 
  -6   4   9      887.07      805.92     12.84 o 
  -5   4   9       87.59       96.11      3.26 o 
  -4   4   9      463.97      403.18      6.19 o 
  -3   4   9      273.66      305.77      4.35 o 
  -2   4   9       15.33       39.71      2.72 o 
  -1   4   9      530.69      585.87      7.30 o 
   0   4   9       94.55      136.13      3.09 o 
   1   4   9      209.06      202.08      4.71 o 
   2   4   9      246.02      257.69      4.98 o 
   3   4   9      137.58      157.97      3.66 o 
   4   4   9       64.10       58.11      3.07 o 
   5   4   9      709.55      738.29     10.32 o 
   6   4   9      114.71      107.89      4.78 o 
   7   4   9        6.92       13.04      2.32 o 
   8   4   9       70.48       74.38      5.25 o 
   9   4   9        7.65        3.75      3.68 o 
  10   4   9        1.72       -1.72      3.40 o 
  11   4   9       30.16       17.27      4.67 o 
  12   4   9        1.72        1.30      5.85 o 
 -12   5   9       41.87       63.25     16.88 o 
 -11   5   9       32.70       28.43      8.44 o 
 -10   5   9       29.22       28.24      6.29 o 
  -9   5   9      404.57      426.88     16.41 o 
  -8   5   9      203.99      209.43      8.93 o 
  -7   5   9       28.96       32.48      4.47 o 
  -6   5   9       83.88       86.61      4.45 o 
  -5   5   9        2.39        0.48      1.23 o 
  -4   5   9     1328.22     1296.52     14.40 o 
  -3   5   9     1595.56     1540.54     15.43 o 
  -2   5   9     1165.01     1070.67     11.49 o 
  -1   5   9     3812.78     3747.10     35.65 o 
   0   5   9      590.43      577.25      7.46 o 
   1   5   9     3094.18     3147.60     33.67 o 
   2   5   9      465.51      505.67      8.22 o 
   3   5   9       20.67       34.61      2.14 o 
   4   5   9       71.48       60.26      3.12 o 
   5   5   9      394.78      377.30      6.92 o 
   6   5   9      180.02      181.89      5.67 o 
   7   5   9      413.68      435.27      8.24 o 
   8   5   9      361.52      367.55      9.17 o 
   9   5   9       91.09       89.22      6.45 o 
  10   5   9       50.20       55.81      6.16 o 
  11   5   9      133.84      136.43      9.32 o 
  12   5   9        7.16       18.02      7.29 o 
 -12   6   9        1.37       -0.28      7.11 o 
 -11   6   9      123.72      141.16     18.29 o 
 -10   6   9       98.95      117.14     10.59 o 
  -9   6   9      205.14      206.79     11.67 o 
  -8   6   9       45.45       46.15      5.44 o 
  -7   6   9        2.55        2.82      2.13 o 
  -6   6   9      387.22      365.51      8.07 o 
  -5   6   9       38.08       51.91      2.74 o 
  -4   6   9      755.70      654.32      8.61 o 
  -3   6   9     1418.54     1350.66     18.35 o 
  -2   6   9     1401.54     1297.81     15.22 o 
  -1   6   9       34.50       20.26      1.67 o 
   0   6   9      231.71      235.25      4.30 o 
   1   6   9      484.03      508.10      8.69 o 
   2   6   9       12.76       19.03      2.10 o 
   3   6   9        9.62        9.42      1.46 o 
   4   6   9      460.68      446.43      6.92 o 
   5   6   9       35.93       35.65      3.00 o 
   6   6   9       12.52        8.10      2.08 o 
   7   6   9        6.78        2.70      1.86 o 
   8   6   9       50.17       51.42      5.01 o 
   9   6   9       61.56       47.55      5.14 o 
  10   6   9       15.81       10.01      4.24 o 
  11   6   9        1.96        1.95      4.12 o 
  12   6   9        0.25        2.89      5.37 o 
 -12   7   9       61.87      102.35     16.83 o 
 -11   7   9        0.06       -3.80      7.12 o 
 -10   7   9      429.02      489.08     27.97 o 
  -9   7   9       17.81       39.40     10.14 o 
  -8   7   9      123.28      114.89     10.11 o 
  -7   7   9      228.07      244.40      8.34 o 
  -6   7   9      109.46      112.21      5.81 o 
  -5   7   9     1109.26     1020.73     20.16 o 
  -4   7   9      257.92      255.42      8.08 o 
  -3   7   9      314.98      284.50      6.14 o 
  -2   7   9        6.62       12.82      2.00 o 
  -1   7   9     1665.25     1564.00     19.89 o 
   0   7   9       35.27       56.99      3.48 o 
   1   7   9     2104.28     2194.34     30.61 o 
   2   7   9       77.77       83.23      4.15 o 
   3   7   9     1642.02     1703.35     19.79 o 
   4   7   9      866.37      861.41     11.32 o 
   5   7   9      105.36       91.47      4.92 o 
   6   7   9      108.92      118.38      5.20 o 
   7   7   9      768.35      824.65     17.12 o 
   8   7   9      530.40      539.86     17.91 o 
   9   7   9        9.43        8.43      3.74 o 
  10   7   9       55.41       64.32      6.73 o 
  11   7   9        8.30        9.93      4.50 o 
 -12   8   9       12.26       22.55     10.25 o 
 -11   8   9       48.99       37.98     11.94 o 
 -10   8   9      197.22      243.49     20.34 o 
  -9   8   9      471.08      504.83     27.73 o 
  -8   8   9        3.00        7.96      6.84 o 
  -7   8   9       75.09       63.55      5.08 o 
  -6   8   9       99.22      101.81      6.77 o 
  -5   8   9        1.44        4.91      2.93 o 
  -4   8   9      101.22       85.21      5.53 o 
  -3   8   9       61.78       57.06      3.76 o 
  -2   8   9       53.80       42.66      3.19 o 
  -1   8   9       62.16       51.42      3.02 o 
   0   8   9      511.92      495.54     10.46 o 
   1   8   9      393.11      409.06      9.56 o 
   2   8   9      559.99      539.62     11.45 o 
   3   8   9       56.09       52.29      3.07 o 
   4   8   9        2.50        2.78      1.50 o 
   5   8   9       24.69       29.58      3.09 o 
   6   8   9      113.61      131.07      9.21 o 
   7   8   9       70.34       77.63      6.19 o 
   8   8   9      116.00      114.22      7.42 o 
   9   8   9        5.37        2.85      3.59 o 
  10   8   9        3.63        0.64      3.86 o 
  11   8   9        1.14       -0.88      3.97 o 
 -11   9   9        2.89       24.70      9.33 o 
 -10   9   9      124.17      158.85     20.09 o 
  -9   9   9        0.03       -5.67      5.67 o 
  -8   9   9      146.04      163.90      7.55 o 
  -7   9   9       76.26       70.07      5.41 o 
  -6   9   9      325.54      304.97     10.33 o 
  -5   9   9       53.35       61.54      5.44 o 
  -4   9   9       20.28       23.06      2.87 o 
  -3   9   9       36.60       28.23      2.99 o 
  -2   9   9      476.20      451.12      8.55 o 
  -1   9   9      148.71      145.98      4.67 o 
   0   9   9       70.18       47.57      4.47 o 
   1   9   9      388.25      342.85      8.89 o 
   2   9   9      309.59      273.49      8.05 o 
   3   9   9      976.08     1027.83     18.22 o 
   4   9   9      259.75      248.36      7.79 o 
   5   9   9     1542.49     1559.17     37.66 o 
   6   9   9       12.18        9.99      4.72 o 
   7   9   9      175.49      172.00      8.33 o 
   8   9   9        0.21       -0.76      3.43 o 
   9   9   9       41.97       28.67      4.91 o 
  10   9   9       36.56       34.82      5.41 o 
  11   9   9        6.25        3.91      4.25 o 
 -11  10   9      102.03      108.67     16.98 o 
 -10  10   9       29.19       87.51     15.71 o 
  -9  10   9        6.71        9.50      7.50 o 
  -8  10   9        1.75        3.78      3.14 o 
  -7  10   9       61.90       73.77      6.59 o 
  -6  10   9        4.49        5.65      3.42 o 
  -5  10   9       72.73       76.79      6.10 o 
  -4  10   9        3.14        6.21      2.10 o 
  -3  10   9        2.03        0.76      1.87 o 
  -2  10   9      695.22      618.41     10.68 o 
  -1  10   9       72.82       56.09      3.49 o 
   0  10   9      222.25      213.87      8.92 o 
   1  10   9      237.13      243.80      7.66 o 
   2  10   9        0.03       -1.05      2.54 o 
   3  10   9        0.37       -0.18      2.56 o 
   4  10   9      306.52      335.38     10.53 o 
   5  10   9      199.73      189.31     11.28 o 
   6  10   9        0.01       -3.69      4.00 o 
   7  10   9       21.72       16.99      4.68 o 
   8  10   9       33.20       33.50      5.99 o 
   9  10   9        2.92        5.88      4.62 o 
  10  10   9       34.23       24.87      7.50 o 
  11  10   9       37.94       26.85     10.84 o 
 -10  11   9        2.91       13.13      8.26 o 
  -9  11   9       10.22       11.67      8.42 o 
  -8  11   9        6.10       11.11      4.37 o 
  -7  11   9        5.01        9.02      3.89 o 
  -6  11   9        0.08       -0.45      3.15 o 
  -5  11   9       22.04       21.25      3.24 o 
  -4  11   9       36.69       28.94      3.38 o 
  -3  11   9     1443.91     1355.34     20.88 o 
  -2  11   9      771.25      759.79     14.06 o 
  -1  11   9      281.74      258.91      6.50 o 
   0  11   9       83.26       78.42      5.10 o 
   1  11   9        3.75        3.81      4.36 o 
   2  11   9        3.26        4.25      5.39 o 
   3  11   9      418.34      408.61     12.60 o 
   4  11   9      193.79      173.38     12.60 o 
   5  11   9        0.02        5.92      3.26 o 
   6  11   9       89.52      115.23     10.92 o 
   7  11   9      159.22      152.96     10.31 o 
   8  11   9       18.04       14.49      4.89 o 
   9  11   9        4.53        3.12      6.20 o 
  10  11   9       13.97       20.17     13.27 o 
 -10  12   9       10.93       14.36      8.46 o 
  -9  12   9       25.07       37.83     11.22 o 
  -8  12   9        6.96        9.29      4.45 o 
  -7  12   9      175.00      171.38     13.00 o 
  -6  12   9       10.94        9.25      4.02 o 
  -5  12   9       50.16       43.99      4.22 o 
  -4  12   9        3.83        3.35      2.08 o 
  -3  12   9      210.78      217.14      7.67 o 
  -2  12   9      674.31      616.69     17.31 o 
  -1  12   9        1.20        2.03      2.12 o 
   0  12   9      110.07      122.78      6.78 o 
   1  12   9      318.41      295.84      9.95 o 
   2  12   9        9.24        4.28      3.00 o 
   3  12   9      299.07      302.22     16.07 o 
   4  12   9       54.62       50.82      6.35 o 
   5  12   9        0.28        6.03      3.52 o 
   6  12   9       16.15       28.89     10.95 o 
   7  12   9       35.06       52.84     15.94 o 
   8  12   9        2.99       -7.01      9.88 o 
   9  12   9       41.69       40.61     15.26 o 
  10  12   9       11.97       14.30     13.48 o 
  -9  13   9        0.11        3.87      7.19 o 
  -8  13   9       65.35       86.78      7.83 o 
  -7  13   9        0.14        5.84      3.81 o 
  -6  13   9       23.27       25.87      5.21 o 
  -5  13   9      103.79      103.08      6.62 o 
  -4  13   9       26.57       18.54      3.33 o 
  -3  13   9       15.26       18.99      3.27 o 
  -2  13   9        9.28        2.30      2.63 o 
  -1  13   9       35.59       43.98      4.96 o 
   0  13   9        2.00        5.27      3.20 o 
   1  13   9       72.30       55.95      5.41 o 
   2  13   9       19.32       18.18      6.82 o 
   3  13   9      363.54      397.04     15.94 o 
   4  13   9      504.06      521.60     18.52 o 
   5  13   9       25.66        9.75      6.32 o 
   6  13   9       69.49       67.70     14.50 o 
   7  13   9       11.65       -9.21      9.21 o 
   8  13   9        3.82       -5.46     10.09 o 
   9  13   9       19.55       27.93     11.73 o 
  -9  14   9        1.08        5.87      6.52 o 
  -8  14   9       34.29       51.30      6.79 o 
  -7  14   9       65.00       75.93      7.56 o 
  -6  14   9        0.05        1.33      3.08 o 
  -5  14   9      186.35      199.52      9.34 o 
  -4  14   9      352.29      371.73     11.95 o 
  -3  14   9       64.85       64.82      5.82 o 
  -2  14   9        9.83       10.54      5.26 o 
  -1  14   9       18.77       25.12      5.64 o 
   0  14   9       48.35       55.47      7.10 o 
   1  14   9       77.35       59.61     10.68 o 
   2  14   9       95.72      113.97      9.87 o 
   3  14   9      124.64      111.84     10.35 o 
   4  14   9      271.31      264.03     13.31 o 
   5  14   9      106.82      112.61     10.99 o 
   6  14   9       63.68       74.92     15.23 o 
   7  14   9      157.80      132.76     20.30 o 
   8  14   9       84.94      131.70     21.62 o 
  -8  15   9        3.32        7.60      6.12 o 
  -7  15   9       11.88        7.66      9.60 o 
  -6  15   9      643.03      687.43     23.39 o 
  -5  15   9        0.36        3.13      3.88 o 
  -4  15   9       28.24       40.48      5.94 o 
  -3  15   9      209.06      183.77      8.68 o 
  -2  15   9      155.28      142.54      8.54 o 
  -1  15   9       95.50      104.13      7.59 o 
   0  15   9      255.40      237.38     12.01 o 
   1  15   9        0.19       -5.49      5.49 o 
   2  15   9       48.86       47.62      7.38 o 
   3  15   9       64.48       51.30      8.06 o 
   4  15   9        8.06        5.75     10.31 o 
   5  15   9       30.62       28.37      7.23 o 
   6  15   9       67.57       60.55     14.70 o 
   7  15   9       13.31       32.95     11.86 o 
   8  15   9      311.58      306.09     28.90 o 
  -7  16   9      163.85      172.36     13.09 o 
  -6  16   9      367.25      415.31     18.01 o 
  -5  16   9       20.88       30.33      5.27 o 
  -4  16   9       12.63       13.54      4.34 o 
  -3  16   9       24.81       28.23      4.85 o 
  -2  16   9      214.12      244.54     12.77 o 
  -1  16   9        1.13        2.96      3.31 o 
   0  16   9      182.27      208.66     28.45 o 
   1  16   9       31.97       33.36      6.99 o 
   2  16   9      154.73      181.13     12.02 o 
   3  16   9       46.46       66.92     18.26 o 
   4  16   9       96.68       95.34     10.55 o 
   5  16   9      110.75      125.58     13.82 o 
   6  16   9       11.11       34.55     12.92 o 
  -6  17   9        0.16        9.37      5.59 o 
  -5  17   9        6.92        1.45      3.88 o 
  -4  17   9      331.09      359.93     12.52 o 
  -3  17   9      200.47      213.79      9.80 o 
  -2  17   9      139.28      140.41     13.26 o 
  -1  17   9      158.85      154.54      8.40 o 
   0  17   9      133.16      166.69     18.54 o 
   1  17   9       64.87       59.13      8.49 o 
   2  17   9      323.51      298.08     15.46 o 
   3  17   9        0.76        4.96      6.00 o 
   4  17   9       26.81        9.53      7.89 o 
   5  17   9       20.01       18.26      7.02 o 
   6  17   9      339.12      408.59     31.80 o 
  -5  18   9        0.82       -0.12      4.88 o 
  -4  18   9       66.88       76.45      7.41 o 
  -3  18   9        4.71       10.02      4.42 o 
  -2  18   9       67.93       75.95      6.99 o 
  -1  18   9        0.17       -1.21      3.70 o 
   0  18   9      289.08      222.85     38.33 o 
   1  18   9        3.23        6.23      4.80 o 
   2  18   9        1.22        0.11     10.72 o 
   3  18   9       10.02       12.02     12.94 o 
   4  18   9        0.20       -4.73      5.99 o 
   5  18   9        0.02      -11.37     11.37 o 
  -3  19   9        2.81       18.79      5.93 o 
  -2  19   9       99.93      114.17      8.39 o 
  -1  19   9        1.78        9.92      4.30 o 
   0  19   9       12.94       10.73      6.10 o 
   1  19   9      124.29      131.95     16.25 o 
   2  19   9       27.88       43.01      6.59 o 
   3  19   9       35.86       42.23      6.95 o 
 -12   0  10       18.17        3.94      7.54 o 
 -11   0  10      826.81      927.59     40.03 o 
 -10   0  10        1.50       -2.32      6.42 o 
  -9   0  10      394.42      401.23     22.62 o 
  -8   0  10      108.93      139.50     15.14 o 
  -7   0  10      215.29      227.97     11.24 o 
  -6   0  10     1514.27     1460.06     33.30 o 
  -5   0  10     1087.03      995.79     15.64 o 
  -4   0  10      208.55      180.59      5.68 o 
  -3   0  10      596.76      590.55      9.23 o 
  -2   0  10     1097.44     1136.75     19.05 o 
  -1   0  10     3176.50     2919.25     30.91 o 
   0   0  10     3545.96     3751.59     62.27 o 
   1   0  10     1540.02     1657.92     21.39 o 
   2   0  10      985.77     1155.63     20.20 o 
   3   0  10     2027.69     2130.10     26.73 o 
   4   0  10     1746.26     1852.52     26.42 o 
   5   0  10       86.84      124.00      4.64 o 
   6   0  10      184.33      192.00      7.67 o 
   7   0  10       19.81       17.47      3.52 o 
   8   0  10      880.02      903.88     21.90 o 
   9   0  10       23.81       27.91      5.56 o 
  10   0  10       22.59       20.68      5.48 o 
  11   0  10       15.70        7.34      8.48 o 
  12   0  10        0.23       -6.81      6.81 o 
 -12   1  10       14.41       17.30      6.80 o 
 -11   1  10       46.39       35.19      7.44 o 
 -10   1  10        6.23       12.78      8.54 o 
  -9   1  10       30.84       30.83      6.35 o 
  -8   1  10      430.82      372.25     14.61 o 
  -7   1  10       56.86       50.10      4.60 o 
  -6   1  10        0.03       -1.83      1.83 o 
  -5   1  10      345.84      288.15      4.81 o 
  -4   1  10      384.17      385.93      5.76 o 
  -3   1  10       44.78       27.41      2.43 o 
  -2   1  10     1145.83     1009.43      9.15 o 
  -1   1  10     1851.39     1862.01     14.21 o 
   0   1  10      277.04      412.39      4.77 o 
   1   1  10     1606.05     1831.22     16.45 o 
   2   1  10       58.18      118.90      2.93 o 
   3   1  10      827.13      908.62     10.12 o 
   4   1  10       23.01       27.40      2.13 o 
   5   1  10     1115.91     1209.63     15.22 o 
   6   1  10       87.56       90.57      3.63 o 
   7   1  10       42.76       42.80      2.80 o 
   8   1  10       54.01       51.35      4.42 o 
   9   1  10       91.13       93.79      5.88 o 
  10   1  10       56.92       37.94      4.77 o 
  11   1  10      152.25      151.51      9.61 o 
  12   1  10        0.06       -4.59      5.27 o 
 -12   2  10       21.34       19.47      6.68 o 
 -11   2  10       80.11       91.61     22.44 o 
 -10   2  10        0.90       -0.33      4.45 o 
  -9   2  10      843.31      796.94     23.51 o 
  -8   2  10       25.63       22.99      5.40 o 
  -7   2  10      237.16      220.21     14.10 o 
  -6   2  10      375.03      344.45      8.24 o 
  -5   2  10      691.37      697.87      9.55 o 
  -4   2  10      455.49      465.36      5.73 o 
  -3   2  10      987.24      969.35      8.68 o 
  -2   2  10        1.90        1.24      0.80 o 
  -1   2  10        3.77        2.69      0.90 o 
   0   2  10     1252.31     1162.91     10.22 o 
   1   2  10      511.82      490.55      5.88 o 
   2   2  10     1968.73     2008.68     20.42 o 
   3   2  10       17.60       20.06      1.84 o 
   4   2  10       44.12       38.83      2.45 o 
   5   2  10      530.72      548.72      7.85 o 
   6   2  10     1621.47     1618.28     18.24 o 
   7   2  10       17.29       21.73      2.90 o 
   8   2  10       12.23        7.15      2.79 o 
   9   2  10      191.90      187.52      7.49 o 
  10   2  10        0.73        0.75      2.77 o 
  11   2  10        5.86        1.06      3.86 o 
  12   2  10        8.43        2.40      5.72 o 
 -12   3  10        4.24        8.79      5.53 o 
 -11   3  10        8.38       13.21      5.95 o 
 -10   3  10        0.46        3.44      4.51 o 
  -9   3  10      131.45      113.59     10.03 o 
  -8   3  10       16.07        6.85      4.07 o 
  -7   3  10       56.52       51.77      5.40 o 
  -6   3  10        5.20        3.79      2.30 o 
  -5   3  10      199.01      177.99      5.44 o 
  -4   3  10      356.44      331.42      5.32 o 
  -3   3  10      231.94      231.75      3.71 o 
  -2   3  10     1079.87     1105.94     10.56 o 
  -1   3  10        0.25        0.50      1.28 o 
   0   3  10      419.29      405.39      5.16 o 
   1   3  10       61.80       47.02      1.90 o 
   2   3  10      675.11      644.32      8.66 o 
   3   3  10     1142.26     1242.17     14.18 o 
   4   3  10       53.51       49.44      2.81 o 
   5   3  10        8.85        5.54      1.65 o 
   6   3  10      597.54      566.14     10.10 o 
   7   3  10      556.84      565.86      9.65 o 
   8   3  10      140.45      125.49      6.41 o 
   9   3  10       29.24       23.48      3.90 o 
  10   3  10      263.15      267.23      9.94 o 
  11   3  10        1.21        0.34      3.81 o 
  12   3  10       22.15       19.85      7.21 o 
 -12   4  10       63.58       63.36      9.51 o 
 -11   4  10      137.79      145.93     12.37 o 
 -10   4  10        1.61        3.16      8.79 o 
  -9   4  10       54.81       51.04      7.24 o 
  -8   4  10      131.45      118.80      8.05 o 
  -7   4  10      365.24      360.18      8.91 o 
  -6   4  10      137.44      128.35      6.26 o 
  -5   4  10        1.78       -0.17      1.33 o 
  -4   4  10      185.27      166.43      4.33 o 
  -3   4  10     1735.74     1550.69     15.21 o 
  -2   4  10     1075.74     1021.70     11.70 o 
  -1   4  10     2044.09     2062.17     21.04 o 
   0   4  10        0.12        1.18      1.03 o 
   1   4  10       55.81       53.99      2.68 o 
   2   4  10      211.07      196.71      4.25 o 
   3   4  10      356.95      341.70      6.79 o 
   4   4  10        0.90       -0.17      1.37 o 
   5   4  10      183.70      201.03      5.44 o 
   6   4  10      157.54      157.58      5.42 o 
   7   4  10       17.63       14.84      2.43 o 
   8   4  10      142.26      136.26      6.60 o 
   9   4  10      172.94      180.06      7.34 o 
  10   4  10       40.29       42.28      5.75 o 
  11   4  10       30.21       32.28      5.75 o 
  12   4  10       34.66       32.84      8.05 o 
 -12   5  10        5.82       21.62     10.11 o 
 -11   5  10       11.36       16.85      6.27 o 
 -10   5  10       45.54       48.52      8.44 o 
  -9   5  10       13.69       18.46      5.38 o 
  -8   5  10      122.22      139.59      8.05 o 
  -7   5  10      150.49      140.65      7.85 o 
  -6   5  10      131.47      119.05      5.07 o 
  -5   5  10       84.58       72.62      3.30 o 
  -4   5  10      994.98     1029.27     12.15 o 
  -3   5  10        5.30        4.34      1.18 o 
  -2   5  10      101.12       97.95      3.12 o 
  -1   5  10      561.00      552.18      7.59 o 
   0   5  10      339.71      300.39      6.33 o 
   1   5  10       64.30       56.94      2.98 o 
   2   5  10      771.43      793.81     11.21 o 
   3   5  10        5.59        2.53      1.22 o 
   4   5  10     2580.17     2599.40     26.58 o 
   5   5  10     2051.17     2011.66     21.86 o 
   6   5  10       10.59       14.87      2.57 o 
   7   5  10      122.54      130.81      5.08 o 
   8   5  10      168.07      167.21      6.95 o 
   9   5  10       84.04       84.04      6.41 o 
  10   5  10        1.68        0.16      3.88 o 
  11   5  10        6.37        2.27      4.15 o 
  12   5  10      108.66      100.24     10.41 o 
 -12   6  10       37.81       64.35     14.43 o 
 -11   6  10        0.01        8.23      7.98 o 
 -10   6  10       87.15      112.43     16.13 o 
  -9   6  10      133.26      119.26     15.69 o 
  -8   6  10        9.68       15.05      3.51 o 
  -7   6  10      295.02      273.51      7.27 o 
  -6   6  10      177.46      146.52      5.28 o 
  -5   6  10     1234.95     1119.70     19.90 o 
  -4   6  10      334.71      293.06      6.57 o 
  -3   6  10       46.38       49.18      2.61 o 
  -2   6  10      196.92      182.95      5.25 o 
  -1   6  10      857.97      878.26     10.67 o 
   0   6  10        0.01        0.58      1.01 o 
   1   6  10      214.95      212.58      5.10 o 
   2   6  10      473.19      435.02      7.67 o 
   3   6  10       69.45       60.81      6.10 o 
   4   6  10      231.11      200.10      5.09 o 
   5   6  10       89.81       79.73      4.23 o 
   6   6  10        7.86        9.49      2.24 o 
   7   6  10        4.01        3.40      2.20 o 
   8   6  10       25.06       23.51      4.04 o 
   9   6  10       52.15       63.04      5.88 o 
  10   6  10        0.96       -3.42      3.42 o 
  11   6  10        0.63        5.23      4.18 o 
 -12   7  10       69.20       77.12     14.80 o 
 -11   7  10        0.63       10.11      7.78 o 
 -10   7  10        3.60        4.09      7.27 o 
  -9   7  10       75.87       70.52     12.47 o 
  -8   7  10       11.09        2.34      5.08 o 
  -7   7  10      199.28      200.31      8.50 o 
  -6   7  10       65.06       56.58      4.68 o 
  -5   7  10      130.43      123.07      6.28 o 
  -4   7  10      414.28      411.56      9.03 o 
  -3   7  10      540.96      515.09     10.06 o 
  -2   7  10      946.45      941.63     13.67 o 
  -1   7  10        0.00        0.94      1.80 o 
   0   7  10      160.35      176.65      3.95 o 
   1   7  10      368.99      432.12      7.65 o 
   2   7  10     1947.26     1954.17     21.00 o 
   3   7  10       60.75       59.25      3.04 o 
   4   7  10       95.02       89.34      5.33 o 
   5   7  10       11.76        3.00      1.85 o 
   6   7  10        0.00        0.19      2.12 o 
   7   7  10      158.69      156.48      6.84 o 
   8   7  10       33.99       33.12      4.90 o 
   9   7  10        0.26       -1.06      4.68 o 
  10   7  10        0.00       -3.96      3.96 o 
  11   7  10        0.15       -2.29      4.00 o 
 -11   8  10       24.06       29.25     11.04 o 
 -10   8  10        1.01        4.45      7.59 o 
  -9   8  10      131.39      170.98     19.24 o 
  -8   8  10       23.96       35.33      8.60 o 
  -7   8  10       18.37       16.40      3.45 o 
  -6   8  10        6.07        6.66      2.86 o 
  -5   8  10      295.58      264.77      8.30 o 
  -4   8  10     1125.52      946.68     15.61 o 
  -3   8  10       12.39        4.11      2.03 o 
  -2   8  10      317.11      248.54      7.38 o 
  -1   8  10       74.22       64.41      4.41 o 
   0   8  10      349.07      350.09      8.77 o 
   1   8  10      705.30      688.51     13.46 o 
   2   8  10     1006.96      970.40     17.65 o 
   3   8  10      270.83      294.26      5.91 o 
   4   8  10      114.65      103.38      3.90 o 
   5   8  10        2.05        7.23      2.35 o 
   6   8  10        3.54        5.29      3.41 o 
   7   8  10      488.18      533.95     13.82 o 
   8   8  10        7.05       12.48      3.96 o 
   9   8  10        6.02       -1.49      3.54 o 
  10   8  10       30.70       25.43      5.11 o 
  11   8  10       64.71       77.90      8.58 o 
 -11   9  10       40.51       40.21     11.21 o 
 -10   9  10        2.88       17.87      8.75 o 
  -9   9  10       57.43       60.91     12.10 o 
  -8   9  10      146.03      163.99     10.54 o 
  -7   9  10       10.23       11.88      3.31 o 
  -6   9  10       25.53       24.86      3.87 o 
  -5   9  10      130.81      136.67      7.03 o 
  -4   9  10      477.63      462.20      9.94 o 
  -3   9  10      152.51      139.69      5.30 o 
  -2   9  10      189.51      159.89      5.81 o 
  -1   9  10      778.76      766.61     12.18 o 
   0   9  10     1668.49     1606.55     24.84 o 
   1   9  10       91.30       65.05      4.63 o 
   2   9  10      124.58      130.74      5.99 o 
   3   9  10      395.10      423.35     14.62 o 
   4   9  10        1.02        2.31      2.23 o 
   5   9  10       69.87       68.97     14.05 o 
   6   9  10      158.98      161.15     11.67 o 
   7   9  10       40.64       41.21      5.04 o 
   8   9  10      160.21      169.61      9.22 o 
   9   9  10       25.84       34.84      6.25 o 
  10   9  10       79.06       84.10      7.60 o 
  11   9  10        1.50       -2.26      4.21 o 
 -11  10  10        0.05        3.40      7.98 o 
 -10  10  10      104.99       99.33     15.88 o 
  -9  10  10       21.53       24.61      9.05 o 
  -8  10  10      254.73      297.94      9.86 o 
  -7  10  10      685.90      752.61     23.47 o 
  -6  10  10      196.55      197.74      8.81 o 
  -5  10  10        8.56        8.46      3.18 o 
  -4  10  10      662.74      642.25     12.43 o 
  -3  10  10        0.72       -1.22      2.80 o 
  -2  10  10     1082.49      956.74     14.63 o 
  -1  10  10       92.83       94.67      4.35 o 
   0  10  10      199.45      182.10      9.61 o 
   1  10  10      101.94      102.71      5.63 o 
   2  10  10      137.84      128.61      6.89 o 
   3  10  10       92.30       91.69      8.03 o 
   4  10  10       14.03       17.11      4.18 o 
   5  10  10       29.92       29.13      6.19 o 
   6  10  10      154.80      162.99     11.78 o 
   7  10  10        2.73       -1.83      3.41 o 
   8  10  10        6.57        3.46      4.08 o 
   9  10  10      149.15      121.64     10.09 o 
  10  10  10        0.72        1.31      4.93 o 
 -10  11  10        3.05        4.58      7.64 o 
  -9  11  10       12.45       10.48      8.25 o 
  -8  11  10       79.95       91.05      7.88 o 
  -7  11  10        7.70        3.75      3.76 o 
  -6  11  10        8.56        8.62      3.67 o 
  -5  11  10       58.90       50.50      4.37 o 
  -4  11  10      224.78      213.36      6.39 o 
  -3  11  10       15.13       11.18      2.59 o 
  -2  11  10     1206.40     1146.36     18.49 o 
  -1  11  10      608.44      556.71     11.13 o 
   0  11  10      280.36      282.92     14.45 o 
   1  11  10        1.71       -0.41      2.66 o 
   2  11  10       28.37       33.60      7.25 o 
   3  11  10      189.75      183.61     10.86 o 
   4  11  10       15.63        9.48      3.65 o 
   5  11  10      400.26      396.35     16.75 o 
   6  11  10      367.08      410.08     17.79 o 
   7  11  10       19.40       14.76      4.78 o 
   8  11  10        0.18       -3.33      3.95 o 
   9  11  10       10.04       10.65      6.01 o 
  10  11  10        2.51        6.93      7.31 o 
 -10  12  10       16.55       22.36      9.48 o 
  -9  12  10      179.68      211.38     22.13 o 
  -8  12  10       36.32       34.12      5.66 o 
  -7  12  10      423.83      475.95     14.58 o 
  -6  12  10       41.49       35.92      4.25 o 
  -5  12  10      464.75      471.40     19.74 o 
  -4  12  10       13.26        3.17      2.66 o 
  -3  12  10       21.66       32.71      4.00 o 
  -2  12  10      953.87      960.51     20.59 o 
  -1  12  10       69.11       63.45      4.36 o 
   0  12  10      549.28      503.19     13.43 o 
   1  12  10       20.30       23.87      4.12 o 
   2  12  10       42.78       60.31      5.75 o 
   3  12  10      173.46      183.20      8.70 o 
   4  12  10      426.88      422.00     14.18 o 
   5  12  10       12.92       11.84      5.21 o 
   6  12  10        9.70        6.07      5.32 o 
   7  12  10        7.20        7.77      6.05 o 
   8  12  10        8.57       -1.18     11.53 o 
   9  12  10      109.45      142.43     22.12 o 
  -9  13  10        0.90       -1.68      6.59 o 
  -8  13  10       88.64       83.50     12.08 o 
  -7  13  10       68.68       81.67      5.96 o 
  -6  13  10      111.99      132.87      7.02 o 
  -5  13  10        0.77        0.84      2.81 o 
  -4  13  10      136.03      138.85      6.36 o 
  -3  13  10      109.45       92.42      5.62 o 
  -2  13  10        3.67        1.92      3.10 o 
  -1  13  10      338.99      303.51     11.47 o 
   0  13  10      229.20      179.92      8.28 o 
   1  13  10       57.82       64.35      7.38 o 
   2  13  10       11.28        8.36      3.66 o 
   3  13  10       49.20       47.48      7.35 o 
   4  13  10       87.64       99.32      9.59 o 
   5  13  10      337.31      336.40     28.05 o 
   6  13  10        6.99       23.90     11.38 o 
   7  13  10       97.65      119.83     20.68 o 
   8  13  10       11.00        9.25     12.83 o 
   9  13  10        4.49       -0.58      9.08 o 
  -9  14  10       29.98       33.17     10.91 o 
  -8  14  10       13.74        5.88      4.66 o 
  -7  14  10        7.75        7.18      3.78 o 
  -6  14  10       81.67       93.19      6.31 o 
  -5  14  10       23.28       29.24      5.91 o 
  -4  14  10      341.88      349.74     14.63 o 
  -3  14  10      261.65      254.19      8.28 o 
  -2  14  10       21.95       16.47      4.19 o 
  -1  14  10       19.63       25.33      4.57 o 
   0  14  10      183.21      209.23     36.73 o 
   1  14  10      119.62      118.35     10.06 o 
   2  14  10       61.43       51.34      7.44 o 
   3  14  10       23.52       39.51     11.84 o 
   4  14  10       48.84       55.14     10.91 o 
   5  14  10       38.58       19.06     11.45 o 
   6  14  10      101.33       89.89     17.10 o 
   7  14  10       29.57       49.11     13.75 o 
   8  14  10       11.98       12.71     13.03 o 
  -8  15  10       12.94       13.88     14.59 o 
  -7  15  10        8.11        1.68      4.95 o 
  -6  15  10        0.32        2.62      3.89 o 
  -5  15  10       86.62       94.87      7.44 o 
  -4  15  10        0.05       -0.34      6.23 o 
  -3  15  10       66.42       76.71      6.62 o 
  -2  15  10       90.39       94.80      7.53 o 
  -1  15  10       14.59       18.47      4.53 o 
   0  15  10       47.12       44.80      7.03 o 
   1  15  10       65.03       53.52      7.61 o 
   2  15  10      369.28      375.34     35.14 o 
   3  15  10       71.65       68.51      8.81 o 
   4  15  10      170.01      172.38     23.70 o 
   5  15  10       60.02       -2.01      5.98 o 
   6  15  10       11.72        5.93      8.73 o 
   7  15  10        0.01       13.00      8.31 o 
  -7  16  10        5.37        8.02      5.20 o 
  -6  16  10       39.59       36.11      5.79 o 
  -5  16  10       33.66       41.38      5.61 o 
  -4  16  10        1.40        1.89      5.21 o 
  -3  16  10      142.44      144.99      8.47 o 
  -2  16  10       28.88       23.08      4.50 o 
  -1  16  10       87.84       92.74     11.58 o 
   0  16  10        0.19       -4.43      4.49 o 
   1  16  10       11.49       -4.65      4.65 o 
   2  16  10       55.79       54.02     12.96 o 
   3  16  10        8.03        0.37      5.88 o 
   4  16  10       81.31       88.53     24.32 o 
   5  16  10       15.82       12.50     13.61 o 
   6  16  10       33.37        5.28     12.02 o 
   7  16  10       34.04       39.55     11.19 o 
  -6  17  10        2.77       11.20      4.40 o 
  -5  17  10        8.46       13.84      6.71 o 
  -4  17  10       78.73       85.91      7.47 o 
  -3  17  10      161.95      173.60     10.48 o 
  -2  17  10       29.04       36.60      5.29 o 
  -1  17  10        9.69       22.37      7.91 o 
   0  17  10        0.75       -0.20      6.00 o 
   1  17  10        3.64        5.19      5.40 o 
   2  17  10       48.91       56.88      8.81 o 
   3  17  10        5.19       10.94      6.48 o 
   4  17  10       20.22       13.84      6.93 o 
   5  17  10       17.25       29.61     16.15 o 
   6  17  10      149.94      178.46     23.55 o 
  -5  18  10       79.20       92.24     17.63 o 
  -4  18  10        2.62        5.22      4.06 o 
  -3  18  10       48.39       45.36      8.28 o 
  -2  18  10       82.99       92.21      7.64 o 
  -1  18  10        0.11        6.50      9.01 o 
   0  18  10        2.16        7.10      4.89 o 
   1  18  10       53.46       39.03      7.73 o 
   2  18  10        9.12        5.25      6.29 o 
   3  18  10        2.77        3.97      6.81 o 
   4  18  10       24.27       17.68      7.38 o 
  -3  19  10       18.10       10.03      4.77 o 
  -2  19  10       63.64       72.22      7.06 o 
  -1  19  10        0.74        8.15      8.71 o 
   0  19  10        2.95       -0.30      3.91 o 
   1  19  10       40.96       52.12     21.92 o 
   2  19  10        5.11        1.40      4.67 o 
 -12   1  11       49.97       57.73      9.01 o 
 -11   1  11        4.27        5.80     11.04 o 
 -10   1  11       37.46       32.01      6.86 o 
  -9   1  11        2.47       -0.97      4.03 o 
  -8   1  11       87.44       81.49      8.43 o 
  -7   1  11        0.57        3.74      2.92 o 
  -6   1  11       34.28       20.27      2.62 o 
  -5   1  11      660.32      580.05      7.70 o 
  -4   1  11      436.64      423.96      5.51 o 
  -3   1  11      401.04      404.76      5.25 o 
  -2   1  11        0.71        4.54      0.94 o 
  -1   1  11     1704.27     1881.70     15.00 o 
   0   1  11       35.19       22.56      1.40 o 
   1   1  11        9.70       16.23      1.46 o 
   2   1  11      172.09      193.13      3.90 o 
   3   1  11     1685.17     1795.59     17.36 o 
   4   1  11        7.87       10.49      1.39 o 
   5   1  11      148.06      173.10      4.94 o 
   6   1  11        3.01        2.13      1.66 o 
   7   1  11       17.05       16.47      2.20 o 
   8   1  11       28.48       26.21      3.05 o 
   9   1  11        4.04        6.20      2.99 o 
  10   1  11       59.41       51.38      4.97 o 
  11   1  11       32.76       26.07      5.34 o 
  12   1  11       60.24       46.83     14.47 o 
 -12   2  11        2.18        8.03      5.80 o 
 -11   2  11        3.26        2.32      5.08 o 
 -10   2  11        4.82       14.21      5.58 o 
  -9   2  11      133.74      141.23     11.34 o 
  -8   2  11        5.32        4.28      4.06 o 
  -7   2  11      145.45      133.06      8.34 o 
  -6   2  11      510.34      488.85     10.13 o 
  -5   2  11       31.38       42.99      2.66 o 
  -4   2  11      118.61      132.74      3.15 o 
  -3   2  11        3.57        4.28      1.04 o 
  -2   2  11        1.81        3.21      0.93 o 
  -1   2  11      517.06      575.57      6.68 o 
   0   2  11       44.31       48.10      1.94 o 
   1   2  11      769.32      749.80      8.69 o 
   2   2  11      477.94      491.96      7.18 o 
   3   2  11      225.46      197.62      4.60 o 
   4   2  11       35.45       42.29      2.68 o 
   5   2  11      683.70      757.47     10.50 o 
   6   2  11       44.53       42.36      3.01 o 
   7   2  11       10.66       11.39      2.38 o 
   8   2  11        0.88        3.19      2.46 o 
   9   2  11        4.06        1.90      2.88 o 
  10   2  11       92.74       90.65      6.82 o 
  11   2  11       53.29       57.93      6.60 o 
  12   2  11       26.14       22.27      7.60 o 
 -12   3  11        0.42        3.22      5.51 o 
 -11   3  11       96.86      112.24     15.35 o 
 -10   3  11       13.68       31.33      7.73 o 
  -9   3  11      347.33      347.13     19.41 o 
  -8   3  11       36.40       36.75      5.17 o 
  -7   3  11      175.98      163.92      8.27 o 
  -6   3  11     1483.24     1448.39     22.08 o 
  -5   3  11       64.94       52.03      2.79 o 
  -4   3  11      178.54      161.89      3.53 o 
  -3   3  11       94.21      101.50      2.65 o 
  -2   3  11      539.87      460.78      6.04 o 
  -1   3  11        3.22       -0.33      0.93 o 
   0   3  11      274.12      287.30      4.33 o 
   1   3  11        5.41        4.93      1.16 o 
   2   3  11       57.52       53.45      2.77 o 
   3   3  11      781.10      777.00     10.60 o 
   4   3  11      823.23      910.86     11.78 o 
   5   3  11       79.52       78.21      3.44 o 
   6   3  11     1354.82     1380.83     18.27 o 
   7   3  11      140.46      145.72      5.48 o 
   8   3  11       13.04       11.71      3.12 o 
   9   3  11      155.48      166.40      7.34 o 
  10   3  11       27.08       22.11      3.94 o 
  11   3  11       12.91       13.49      4.76 o 
  12   3  11        4.16        2.21      6.32 o 
 -12   4  11      193.14      228.13     15.47 o 
 -11   4  11        9.47       15.72      6.09 o 
 -10   4  11        7.96       20.08      5.98 o 
  -9   4  11       58.99       63.69      7.80 o 
  -8   4  11      960.71     1020.37     24.77 o 
  -7   4  11       47.84       37.16      3.75 o 
  -6   4  11        3.12        6.85      2.20 o 
  -5   4  11       60.51       52.48      3.12 o 
  -4   4  11     1467.44     1348.13     13.39 o 
  -3   4  11      315.41      291.84      4.84 o 
  -2   4  11     2245.65     2234.26     22.92 o 
  -1   4  11        0.95       -0.48      1.16 o 
   0   4  11       65.66       92.17      2.68 o 
   1   4  11       63.95       64.41      2.15 o 
   2   4  11      257.64      239.03      4.44 o 
   3   4  11     1243.50     1225.71     16.96 o 
   4   4  11      120.57      133.49      4.80 o 
   5   4  11      148.26      145.63      5.12 o 
   6   4  11      180.76      186.14      6.63 o 
   7   4  11      183.64      183.11      5.71 o 
   8   4  11      625.72      634.09     12.71 o 
   9   4  11       20.24       17.68      3.50 o 
  10   4  11       34.98       42.29      5.38 o 
  11   4  11      111.76      122.26      9.81 o 
  12   4  11        1.08       -2.15      4.09 o 
 -12   5  11       17.62       21.30      9.73 o 
 -11   5  11       75.75       70.91     14.15 o 
 -10   5  11        2.75        4.62      4.60 o 
  -9   5  11      126.58      139.18     11.00 o 
  -8   5  11      337.31      318.98     12.19 o 
  -7   5  11       56.56       53.78      7.78 o 
  -6   5  11        0.61       -1.10      1.72 o 
  -5   5  11      210.07      199.63      5.50 o 
  -4   5  11       92.43       91.56      3.67 o 
  -3   5  11      384.28      372.46      6.49 o 
  -2   5  11      132.52      115.43      3.55 o 
  -1   5  11       16.51       19.23      1.82 o 
   0   5  11        7.60        1.77      1.17 o 
   1   5  11      705.08      722.02     10.61 o 
   2   5  11        1.37        0.27      1.33 o 
   3   5  11       64.02       61.76      3.55 o 
   4   5  11      429.27      456.59      9.25 o 
   5   5  11       33.68       31.74      3.06 o 
   6   5  11      487.74      498.08      9.58 o 
   7   5  11        4.13        3.89      2.36 o 
   8   5  11       13.58       12.19      4.00 o 
   9   5  11        1.66       -1.09      2.61 o 
  10   5  11       25.38       12.41      4.47 o 
  11   5  11        7.23        4.90      4.39 o 
 -12   6  11        4.56        5.98      8.39 o 
 -11   6  11        2.43       13.35      7.96 o 
 -10   6  11      695.62      769.52     36.36 o 
  -9   6  11       34.13       49.77     11.04 o 
  -8   6  11        2.19        0.16      6.07 o 
  -7   6  11      241.45      231.88      8.04 o 
  -6   6  11      152.85      178.12      8.74 o 
  -5   6  11      466.30      411.19      9.44 o 
  -4   6  11       85.67       71.92      4.88 o 
  -3   6  11     1112.20      981.65     12.83 o 
  -2   6  11      580.12      478.72      7.27 o 
  -1   6  11      483.58      461.05      7.03 o 
   0   6  11     2086.48     2046.63     21.40 o 
   1   6  11     1270.17     1272.65     16.35 o 
   2   6  11      277.78      278.48      6.12 o 
   3   6  11     1098.50     1045.19     12.46 o 
   4   6  11      114.26      121.96      4.38 o 
   5   6  11      247.46      249.17      6.51 o 
   6   6  11      609.80      616.19     11.76 o 
   7   6  11        2.94        2.37      2.59 o 
   8   6  11      106.97      109.50      6.17 o 
   9   6  11      122.70      123.26      8.31 o 
  10   6  11       32.26       38.14      5.78 o 
  11   6  11        5.87       -0.83      4.10 o 
 -11   7  11       59.28       69.66     14.47 o 
 -10   7  11       88.87      118.97     17.13 o 
  -9   7  11        0.07        1.23      6.30 o 
  -8   7  11      142.06      128.93     11.21 o 
  -7   7  11      325.99      321.50      9.42 o 
  -6   7  11       16.92       28.04      3.62 o 
  -5   7  11        9.13       14.74      3.44 o 
  -4   7  11      868.07      807.32     12.98 o 
  -3   7  11      200.26      188.30      5.50 o 
  -2   7  11      162.81      153.70      4.95 o 
  -1   7  11        9.30        4.94      1.76 o 
   0   7  11       85.21       74.98      3.36 o 
   1   7  11     1335.46     1335.70     17.10 o 
   2   7  11      130.71      137.51      4.48 o 
   3   7  11      572.35      544.38      8.51 o 
   4   7  11       75.45       72.70      3.80 o 
   5   7  11        6.35        5.09      2.19 o 
   6   7  11      166.78      168.94      7.33 o 
   7   7  11       23.11       18.69      3.37 o 
   8   7  11        9.60       10.04      4.17 o 
   9   7  11      115.54       85.13      7.45 o 
  10   7  11       10.91        3.86      4.17 o 
  11   7  11        3.20        3.99      4.42 o 
 -11   8  11       29.92       18.95      9.82 o 
 -10   8  11        0.06       -4.82      6.71 o 
  -9   8  11       62.40       63.71     12.65 o 
  -8   8  11      410.91      420.29     17.40 o 
  -7   8  11       43.00       51.79      4.89 o 
  -6   8  11       22.10       33.62      4.02 o 
  -5   8  11      735.87      686.64     12.26 o 
  -4   8  11      103.65      124.12      4.90 o 
  -3   8  11      544.08      456.76      9.11 o 
  -2   8  11      227.86      221.84      5.96 o 
  -1   8  11       74.30       79.87      4.67 o 
   0   8  11      823.93      783.16     14.74 o 
   1   8  11       83.03       89.74      5.20 o 
   2   8  11      486.50      464.61     12.34 o 
   3   8  11      651.49      692.76     12.65 o 
   4   8  11      294.28      296.27      8.87 o 
   5   8  11       13.14        9.11      2.71 o 
   6   8  11       84.54       90.22      5.97 o 
   7   8  11       35.81       36.69      5.02 o 
   8   8  11       25.65       19.37      4.41 o 
   9   8  11        6.12        3.58      4.03 o 
  10   8  11       41.40       31.98      5.59 o 
  11   8  11        1.96        2.37      4.20 o 
 -11   9  11       39.69       38.10     11.68 o 
 -10   9  11      115.07      117.39     16.81 o 
  -9   9  11       14.71       11.12      7.63 o 
  -8   9  11        8.16       17.52      6.40 o 
  -7   9  11       54.43       60.62      5.41 o 
  -6   9  11       33.10       23.85      3.82 o 
  -5   9  11      111.66      114.62      5.34 o 
  -4   9  11       14.41        9.55      2.47 o 
  -3   9  11       15.12       15.70      4.02 o 
  -2   9  11      170.45      140.32      6.56 o 
  -1   9  11      381.67      347.72      9.63 o 
   0   9  11      482.06      454.38     17.92 o 
   1   9  11      880.44      845.22     15.99 o 
   2   9  11      191.11      194.76      6.41 o 
   3   9  11       63.56       65.10      4.94 o 
   4   9  11       37.93       43.23      5.09 o 
   5   9  11       30.49       38.69     26.88 o 
   6   9  11       27.93       19.69      5.78 o 
   7   9  11      102.92      106.84      8.90 o 
   8   9  11      134.33      138.13     10.41 o 
   9   9  11       67.54       76.22      8.42 o 
  10   9  11       73.96       73.60      8.35 o 
 -10  10  11      109.48      112.34     17.54 o 
  -9  10  11        1.23        3.52      6.45 o 
  -8  10  11       25.74       32.83      4.95 o 
  -7  10  11      137.43      168.93      7.98 o 
  -6  10  11      362.89      341.82      8.74 o 
  -5  10  11      109.16      110.07      5.99 o 
  -4  10  11        9.80        9.43      2.53 o 
  -3  10  11       58.01       71.17      4.59 o 
  -2  10  11      324.99      292.59      8.36 o 
  -1  10  11       69.48       58.51      3.77 o 
   0  10  11      610.84      667.69     13.83 o 
   1  10  11      372.55      327.93     12.37 o 
   2  10  11      110.88      112.01     10.18 o 
   3  10  11        3.92        3.46      2.69 o 
   4  10  11       35.59       21.96      3.47 o 
   5  10  11       65.04       80.63     12.09 o 
   6  10  11        9.14        7.85      5.07 o 
   7  10  11        1.07       -2.04      3.93 o 
   8  10  11       25.90       17.00      5.19 o 
   9  10  11        5.80       -1.06      5.38 o 
  10  10  11       18.49        4.31      5.61 o 
 -10  11  11        5.94       24.89      9.95 o 
  -9  11  11        8.63       16.49      8.13 o 
  -8  11  11       28.75       29.21      6.32 o 
  -7  11  11       31.82       25.55      4.30 o 
  -6  11  11      196.53      183.96      8.70 o 
  -5  11  11       40.49       44.31      4.25 o 
  -4  11  11       27.38       36.56      4.18 o 
  -3  11  11        0.39        2.60      3.16 o 
  -2  11  11       46.54       37.88      4.00 o 
  -1  11  11       89.70       65.32      4.29 o 
   0  11  11      337.06      325.04     10.58 o 
   1  11  11      115.59      100.89      6.86 o 
   2  11  11       96.12      112.24      7.15 o 
   3  11  11        1.48        2.47      3.08 o 
   4  11  11        8.08        9.63      4.70 o 
   5  11  11       23.90       32.83      6.58 o 
   6  11  11       51.77       61.15      9.69 o 
   7  11  11       29.65       31.70      5.96 o 
   8  11  11        0.38       -2.54      4.67 o 
   9  11  11       70.79       74.65     12.30 o 
  10  11  11        3.47        6.76      7.49 o 
 -10  12  11       80.90      102.02     17.17 o 
  -9  12  11        2.73       -1.13      6.98 o 
  -8  12  11        6.46       12.90      4.59 o 
  -7  12  11        0.31        6.90      2.99 o 
  -6  12  11       46.95       43.56      4.68 o 
  -5  12  11      157.55      159.88      6.87 o 
  -4  12  11        6.95        5.70      2.76 o 
  -3  12  11        0.37       -0.83      2.63 o 
  -2  12  11       27.52       23.77      3.73 o 
  -1  12  11       62.67       46.03      4.25 o 
   0  12  11      370.58      393.24     11.95 o 
   1  12  11      248.78      206.64      8.78 o 
   2  12  11       12.66        0.90      3.18 o 
   3  12  11       38.60       39.01      5.27 o 
   4  12  11      254.83      277.13     10.51 o 
   5  12  11       91.24      109.32     13.64 o 
   6  12  11      193.22      233.75     14.01 o 
   7  12  11       17.26       12.91      4.99 o 
   8  12  11        0.04       -8.76      8.76 o 
   9  12  11       76.30       55.49     15.78 o 
  -9  13  11        1.28        8.91      7.04 o 
  -8  13  11       36.95       34.85      4.72 o 
  -7  13  11       53.19       49.78      5.24 o 
  -6  13  11        0.04        0.88      3.04 o 
  -5  13  11      142.38      130.40      7.12 o 
  -4  13  11      430.85      419.12     10.81 o 
  -3  13  11      331.94      290.56     13.65 o 
  -2  13  11       35.90       43.42      5.82 o 
  -1  13  11       11.44        7.09      2.97 o 
   0  13  11       30.76       42.14      7.46 o 
   1  13  11       34.30       46.89      7.50 o 
   2  13  11       38.84       34.34      5.15 o 
   3  13  11       40.25       32.81      5.15 o 
   4  13  11      101.73      107.43     13.76 o 
   5  13  11        0.00        4.13      7.67 o 
   6  13  11       27.14       31.40     12.04 o 
   7  13  11       31.69       60.97     15.30 o 
   8  13  11        1.23        6.06     10.07 o 
  -8  14  11       26.07       33.37      5.45 o 
  -7  14  11      240.47      238.72      8.96 o 
  -6  14  11       10.28       13.67      3.83 o 
  -5  14  11      486.92      486.24     12.32 o 
  -4  14  11       25.02       18.23      3.78 o 
  -3  14  11      172.72      156.88      6.99 o 
  -2  14  11       14.12       13.18      3.41 o 
  -1  14  11      152.51      145.63      8.11 o 
   0  14  11       15.18       12.88      5.25 o 
   1  14  11        3.16       -0.13      4.76 o 
   2  14  11      228.41      226.69     21.84 o 
   3  14  11        1.24        0.20      6.58 o 
   4  14  11       55.90       48.94     10.17 o 
   6  14  11      136.10      138.85     21.06 o 
   7  14  11       16.32       23.59     10.85 o 
   8  14  11       33.99       29.05     14.38 o 
  -8  15  11        2.05        2.27      4.26 o 
  -7  15  11       22.24       17.84      4.99 o 
  -6  15  11      286.13      293.72     17.14 o 
  -5  15  11        2.33        2.55      3.90 o 
  -4  15  11        4.12        5.18      3.87 o 
  -3  15  11        9.34        5.70      3.79 o 
  -2  15  11        6.62        7.90      4.15 o 
  -1  15  11       69.31       82.08      9.73 o 
   0  15  11        1.14        3.67      9.83 o 
   1  15  11        9.27        3.00      5.29 o 
   2  15  11       25.30       17.41      6.39 o 
   3  15  11       21.51       12.33      6.11 o 
   4  15  11       11.38       23.70      6.86 o 
   5  15  11       22.89       16.21     11.51 o 
   6  15  11       46.09       43.15     14.36 o 
   7  15  11       66.40       64.12     14.18 o 
  -7  16  11       33.33       30.43      5.41 o 
  -6  16  11        3.76        9.98      4.40 o 
  -5  16  11        1.12        2.72      4.02 o 
  -4  16  11      131.71      149.65      8.95 o 
  -3  16  11       59.44       61.36      6.42 o 
  -2  16  11        5.09       -0.63      3.62 o 
  -1  16  11      210.87      179.81     14.28 o 
   0  16  11      133.31      122.81     13.09 o 
   1  16  11       65.57       69.80      8.69 o 
   2  16  11       11.65       11.98      6.04 o 
   3  16  11       35.40       42.86      8.04 o 
   4  16  11       93.59       81.77     10.11 o 
   5  16  11        2.06       25.04     15.08 o 
   6  16  11        9.27       25.87     11.48 o 
  -6  17  11       43.28       57.87      6.31 o 
  -5  17  11       27.00       37.39      5.61 o 
  -4  17  11       55.96       49.82      8.00 o 
  -3  17  11      103.64      118.65     10.00 o 
  -2  17  11       84.66       88.80      7.44 o 
  -1  17  11        0.28       11.54      6.66 o 
   0  17  11      109.77      103.38     12.61 o 
   1  17  11        0.65       -4.86      4.86 o 
   2  17  11       19.42       15.93     10.74 o 
   3  17  11       22.89       22.45      7.51 o 
   4  17  11        0.98       -2.99     10.79 o 
   5  17  11        2.80       15.78     12.41 o 
  -4  18  11       12.76       14.58      4.63 o 
  -3  18  11        7.21       12.19      4.49 o 
  -2  18  11      139.60      166.37      9.47 o 
  -1  18  11       70.48       71.89     10.51 o 
   0  18  11      119.44      159.45     31.07 o 
   1  18  11      210.31      220.24     16.49 o 
   2  18  11       99.22      131.26     12.24 o 
   3  18  11       15.40       20.70      9.36 o 
   4  18  11       22.70       18.19      7.60 o 
  -1  19  11        3.23       13.53      4.71 o 
   0  19  11        1.04       -7.56      7.56 o 
   1  19  11        2.60       14.05      5.43 o 
 -12   0  12        1.49        9.16      9.00 o 
 -11   0  12       71.44       76.61     13.91 o 
 -10   0  12        3.52       16.50      7.63 o 
  -9   0  12        4.84        4.78      6.35 o 
  -8   0  12      317.85      295.23     19.01 o 
  -7   0  12       94.01       88.20      8.90 o 
  -6   0  12        1.61       -3.38      3.38 o 
  -5   0  12      548.20      514.32      9.17 o 
  -4   0  12      977.03      919.88     13.52 o 
  -3   0  12      288.95      291.92      6.34 o 
  -2   0  12      375.11      371.37      6.59 o 
  -1   0  12      607.55      724.67     12.37 o 
   0   0  12      668.58      718.23     14.13 o 
   1   0  12      585.39      725.73     11.88 o 
   2   0  12      308.33      289.28      7.18 o 
   3   0  12      333.48      321.12      7.24 o 
   4   0  12       19.41       19.08      2.66 o 
   5   0  12     1251.73     1334.43     21.38 o 
   6   0  12       20.97       17.74      4.06 o 
   7   0  12      212.48      219.67      9.86 o 
   8   0  12      497.58      497.85     15.91 o 
   9   0  12      668.33      700.16     19.97 o 
  10   0  12        9.22        5.00      4.77 o 
  11   0  12        3.17       -4.40      4.40 o 
  12   0  12        2.75       -1.97      8.02 o 
 -12   1  12       10.85       15.05      6.39 o 
 -11   1  12        2.89        9.24      6.09 o 
 -10   1  12      194.93      208.69     13.67 o 
  -9   1  12      267.43      309.73     25.39 o 
  -8   1  12       25.54       28.18      9.89 o 
  -7   1  12     1522.90     1449.58     32.74 o 
  -6   1  12      126.79      121.23      5.20 o 
  -5   1  12     1876.57     1719.39     16.40 o 
  -4   1  12      184.29      179.46      3.59 o 
  -3   1  12      519.33      466.70      5.91 o 
  -2   1  12      762.97      710.84      9.07 o 
  -1   1  12      624.88      626.40      6.99 o 
   0   1  12      282.74      202.26      3.47 o 
   1   1  12     2618.98     2709.42     23.64 o 
   2   1  12        6.96        8.01      1.44 o 
   3   1  12      401.52      406.65      6.12 o 
   4   1  12      441.03      425.49      6.87 o 
   5   1  12      587.71      598.20      9.82 o 
   6   1  12      563.25      590.27      9.41 o 
   7   1  12        4.89        2.97      1.81 o 
   8   1  12      255.93      243.56      6.82 o 
   9   1  12       94.01      100.47      6.33 o 
  10   1  12        1.78        5.75      3.14 o 
  11   1  12       62.28       52.65      5.38 o 
  12   1  12        0.52        6.99      5.79 o 
 -12   2  12        0.01        4.13      5.36 o 
 -11   2  12        6.06       -3.13      5.30 o 
 -10   2  12       52.26       53.73      8.17 o 
  -9   2  12      305.61      312.32     14.68 o 
  -8   2  12       80.62       67.10      7.78 o 
  -7   2  12        1.03       -1.84      2.90 o 
  -6   2  12      688.17      644.35     11.71 o 
  -5   2  12       78.82       91.47      3.49 o 
  -4   2  12       47.10       50.09      2.32 o 
  -3   2  12        2.89        0.26      1.30 o 
  -2   2  12       84.68       74.02      2.50 o 
  -1   2  12      214.43      216.84      3.74 o 
   0   2  12     4114.55     4108.75     32.15 o 
   1   2  12      360.86      331.88      5.29 o 
   2   2  12        1.32        7.70      1.64 o 
   3   2  12      137.54      146.76      3.51 o 
   4   2  12        5.20        9.97      1.88 o 
   5   2  12        2.90        2.31      1.67 o 
   6   2  12       31.77       39.92      3.04 o 
   7   2  12     1044.55     1046.64     13.25 o 
   8   2  12       30.85       29.91      3.97 o 
   9   2  12       50.53       46.74      4.74 o 
  10   2  12       42.25       52.16      5.07 o 
  11   2  12      139.46      142.56      9.60 o 
  12   2  12        3.66        0.34      5.95 o 
 -12   3  12      109.22      143.39     13.26 o 
 -11   3  12      152.81      165.59     13.71 o 
 -10   3  12        2.82        6.69      4.98 o 
  -9   3  12       14.13       11.51      5.15 o 
  -8   3  12       81.82       70.65      6.79 o 
  -7   3  12      222.33      244.03      9.95 o 
  -6   3  12       23.06       30.07      3.09 o 
  -5   3  12      973.90      915.87     11.58 o 
  -4   3  12      183.53      179.92      3.85 o 
  -3   3  12      426.42      396.98      8.07 o 
  -2   3  12       78.38       80.98      2.76 o 
  -1   3  12     1292.38     1271.50     15.36 o 
   0   3  12      567.15      580.36      6.96 o 
   1   3  12      148.07      120.68      2.96 o 
   2   3  12       46.56       60.61      3.22 o 
   3   3  12      653.83      699.98     10.40 o 
   4   3  12       44.64       51.66      3.09 o 
   5   3  12      136.97      136.32      4.34 o 
   6   3  12      262.03      270.22      7.15 o 
   7   3  12      648.53      661.69     12.52 o 
   8   3  12      209.91      212.46      7.63 o 
   9   3  12      105.82      110.65      8.92 o 
  10   3  12        0.79        1.90      3.03 o 
  11   3  12       44.13       51.20      6.86 o 
 -12   4  12        5.27        9.16      6.27 o 
 -11   4  12        3.26        5.36      9.03 o 
 -10   4  12        5.58        3.64      9.51 o 
  -9   4  12       10.05        9.19      5.60 o 
  -8   4  12     1029.16      956.04     21.60 o 
  -7   4  12     1021.04      944.26     16.79 o 
  -6   4  12       59.52       58.57      4.28 o 
  -5   4  12      350.42      298.89      5.81 o 
  -4   4  12      912.25      829.72      9.94 o 
  -3   4  12        2.62       -0.64      1.08 o 
  -2   4  12        2.60        3.81      1.40 o 
  -1   4  12      624.63      603.79      8.09 o 
   0   4  12      367.53      336.39      5.16 o 
   1   4  12       24.51       20.27      1.57 o 
   2   4  12      865.23      903.09     10.43 o 
   3   4  12      635.34      668.70     10.15 o 
   4   4  12      926.29      923.97     13.58 o 
   5   4  12     1036.42     1046.79     14.99 o 
   6   4  12       18.93       15.93      2.63 o 
   7   4  12      173.28      170.86      6.92 o 
   8   4  12        0.00       -1.41      2.54 o 
   9   4  12       47.20       44.21      4.47 o 
  10   4  12        6.63        4.34      3.35 o 
  11   4  12       33.91       37.29      6.29 o 
 -12   5  12        0.61       -6.50      7.40 o 
 -11   5  12        2.27        0.89      7.09 o 
 -10   5  12        0.38        5.19      4.76 o 
  -9   5  12      144.18      118.09     10.35 o 
  -8   5  12        3.29       -1.87      2.95 o 
  -7   5  12       11.66        6.32      2.30 o 
  -6   5  12       27.16       27.99      2.68 o 
  -5   5  12       37.03       38.43      2.92 o 
  -4   5  12     1604.39     1509.40     27.70 o 
  -3   5  12     1002.44      991.71     13.18 o 
  -2   5  12     1108.08     1112.27     13.47 o 
  -1   5  12      164.76      176.24      4.28 o 
   0   5  12      542.98      534.81      7.82 o 
   1   5  12      447.08      493.04      7.53 o 
   2   5  12        0.10       -1.30      1.45 o 
   3   5  12      679.60      629.60     10.50 o 
   4   5  12      169.99      172.82      7.85 o 
   5   5  12        6.32        4.64      2.72 o 
   6   5  12       56.34       46.85      4.07 o 
   7   5  12      117.62      132.26      7.29 o 
   8   5  12       37.62       37.68      4.22 o 
   9   5  12       27.70       22.42      3.91 o 
  10   5  12       32.79       32.75      5.38 o 
  11   5  12       37.96       31.64      5.73 o 
 -11   6  12       47.89       15.28      8.76 o 
 -10   6  12        0.27        4.85      7.18 o 
  -9   6  12      139.80      150.69     17.97 o 
  -8   6  12        8.99        3.23      4.50 o 
  -7   6  12      148.88      144.47      7.77 o 
  -6   6  12        3.29        3.00      2.56 o 
  -5   6  12        6.56        5.33      2.03 o 
  -4   6  12       33.78       27.35      2.53 o 
  -3   6  12      966.29      997.95     13.33 o 
  -2   6  12      128.83      105.07      3.59 o 
  -1   6  12      548.75      516.47      7.78 o 
   0   6  12      185.25      198.45      4.47 o 
   1   6  12        4.72        4.34      1.61 o 
   2   6  12      139.07      161.59      4.59 o 
   3   6  12       65.67       61.95      3.89 o 
   4   6  12       92.69       84.96      4.05 o 
   5   6  12       17.04       17.37      2.90 o 
   6   6  12       16.65       21.37      3.47 o 
   7   6  12       61.87       63.29      4.75 o 
   8   6  12        4.68        4.18      2.89 o 
   9   6  12       31.91       19.42      4.45 o 
  10   6  12       78.37       70.70      7.11 o 
  11   6  12       34.95       29.64      5.55 o 
 -11   7  12        6.89       24.68     10.06 o 
 -10   7  12       54.27       96.87     15.05 o 
  -9   7  12      159.46      187.38     19.84 o 
  -8   7  12        8.46       11.71     11.87 o 
  -7   7  12        4.45        6.58      3.29 o 
  -6   7  12      200.14      173.95      7.08 o 
  -5   7  12      174.99      145.13      5.84 o 
  -4   7  12       66.75       62.68      5.31 o 
  -3   7  12      803.17      780.83     12.84 o 
  -2   7  12      687.93      644.35     10.34 o 
  -1   7  12       73.98       57.12      3.34 o 
   0   7  12      225.89      205.25      5.25 o 
   1   7  12      216.59      200.15      7.23 o 
   2   7  12     1736.87     1704.42     21.15 o 
   3   7  12      481.92      492.67      8.16 o 
   4   7  12       93.15       85.08      4.40 o 
   5   7  12       69.36       61.37      4.85 o 
   6   7  12       17.90       17.63      5.65 o 
   7   7  12       64.71       74.68      7.04 o 
   8   7  12      194.02      179.08      8.10 o 
   9   7  12       20.47       18.19      4.92 o 
  10   7  12       93.05      102.29      9.28 o 
  11   7  12        0.08       -3.13      4.14 o 
 -11   8  12       99.16      114.30     17.30 o 
 -10   8  12       57.23       57.82     12.50 o 
  -9   8  12       57.39       43.11     10.61 o 
  -8   8  12       13.68       20.31      5.67 o 
  -7   8  12       30.11       37.43      4.44 o 
  -6   8  12        2.07        3.70      2.45 o 
  -5   8  12        5.91        9.75      2.90 o 
  -4   8  12      603.84      492.15     11.52 o 
  -3   8  12      663.08      596.89     10.88 o 
  -2   8  12       42.73       34.98      2.94 o 
  -1   8  12       85.54       69.27      3.71 o 
   0   8  12      154.77      158.36      4.68 o 
   1   8  12        3.34        3.57      2.60 o 
   2   8  12      185.56      168.37      6.03 o 
   3   8  12       35.25       36.79      3.99 o 
   4   8  12       16.77       10.18      4.79 o 
   5   8  12      117.00      120.52      6.55 o 
   6   8  12      321.56      322.89      9.98 o 
   7   8  12        0.10       -0.65      2.66 o 
   8   8  12      200.37      229.11     10.20 o 
   9   8  12       10.60        3.72      4.05 o 
  10   8  12       12.69        3.61      4.38 o 
 -11   9  12       46.02       26.57     10.60 o 
 -10   9  12       42.71       32.55     10.45 o 
  -9   9  12        3.55       11.11      7.73 o 
  -8   9  12      166.67      188.86      9.20 o 
  -7   9  12      199.89      213.92      8.55 o 
  -6   9  12      435.25      422.88      9.68 o 
  -5   9  12      123.74      115.60      6.19 o 
  -4   9  12       15.77       11.03      2.74 o 
  -3   9  12       19.58        9.10      2.23 o 
  -2   9  12      464.54      444.66      9.15 o 
  -1   9  12      115.68      112.80      4.45 o 
   0   9  12     1737.28     1621.72     23.44 o 
   1   9  12      285.53      272.14      7.63 o 
   2   9  12        1.49        1.06      2.51 o 
   3   9  12      293.46      289.37      8.68 o 
   4   9  12      620.21      629.75     20.46 o 
   5   9  12      205.28      206.87     12.67 o 
   6   9  12        4.96        9.88      5.12 o 
   7   9  12      168.92      181.90     18.55 o 
   8   9  12      162.27      175.87     11.65 o 
   9   9  12       25.33       40.38      7.12 o 
  10   9  12       27.67       26.86      6.58 o 
 -10  10  12       18.65       37.07     11.38 o 
  -9  10  12      102.99      103.67     15.70 o 
  -8  10  12       36.28       41.32      7.40 o 
  -7  10  12       59.73       63.72      5.53 o 
  -6  10  12      102.56       91.98      5.43 o 
  -5  10  12       66.02       56.65      4.33 o 
  -4  10  12       46.95       47.53      4.23 o 
  -3  10  12        3.50        3.63      2.11 o 
  -2  10  12       25.01       15.57      2.74 o 
  -1  10  12       72.77       52.62      3.97 o 
   0  10  12        2.39        0.79      2.83 o 
   1  10  12       13.03       10.93      3.41 o 
   2  10  12      308.13      322.68      9.44 o 
   3  10  12       33.26       21.97      3.72 o 
   4  10  12       31.80       24.17      4.90 o 
   5  10  12       12.69        1.47      4.30 o 
   6  10  12      432.61      454.17     41.46 o 
   7  10  12      117.82      118.01      9.87 o 
   8  10  12        0.01        2.08      4.34 o 
   9  10  12       40.27       31.30      6.58 o 
  10  10  12       18.18       17.97      5.92 o 
 -10  11  12      255.35      311.43     24.46 o 
  -9  11  12       20.89       29.10     10.13 o 
  -8  11  12      211.81      219.77     11.74 o 
  -7  11  12       43.97       45.42      4.46 o 
  -6  11  12       14.07        9.12      2.95 o 
  -5  11  12      342.52      343.41      8.90 o 
  -4  11  12      323.90      287.53      9.43 o 
  -3  11  12        5.71        6.61      3.10 o 
  -2  11  12      859.70      799.80     32.05 o 
  -1  11  12       85.11       77.35      4.82 o 
   0  11  12      157.12      154.89      7.72 o 
   1  11  12       88.55       73.73      6.26 o 
   2  11  12     1068.56     1075.08     27.92 o 
   3  11  12      299.20      326.83      9.89 o 
   4  11  12       20.78       17.64      5.58 o 
   5  11  12      115.16      132.63     12.39 o 
   6  11  12      100.66      107.13     11.22 o 
   7  11  12       13.52       12.42      5.09 o 
   8  11  12       33.43       46.76      7.21 o 
   9  11  12        0.03        1.89      4.81 o 
  -9  12  12       14.11       13.90      8.37 o 
  -8  12  12        0.32        4.21      3.95 o 
  -7  12  12        1.48        2.15      3.30 o 
  -6  12  12      172.71      175.90      6.87 o 
  -5  12  12        1.02        1.01      2.82 o 
  -4  12  12       30.36       27.66      4.22 o 
  -3  12  12      217.42      200.44      7.84 o 
  -2  12  12        1.30        4.83      2.88 o 
  -1  12  12        0.03       -0.98      2.24 o 
   0  12  12      110.18      102.14      7.10 o 
   1  12  12      228.66      204.20      9.14 o 
   2  12  12       78.66       95.29      7.18 o 
   3  12  12       17.69       26.57      4.15 o 
   4  12  12      306.80      339.40     17.67 o 
   5  12  12      128.60      111.34     18.76 o 
   6  12  12        2.10       14.53     11.57 o 
   7  12  12       61.33       67.76      7.67 o 
   8  12  12       12.37       15.51      7.43 o 
   9  12  12        5.46       17.44     10.92 o 
  -9  13  12      147.26      175.61     14.32 o 
  -8  13  12        9.20        8.89      4.06 o 
  -7  13  12      163.22      182.60     10.49 o 
  -6  13  12      489.69      544.42     20.11 o 
  -5  13  12       23.73       28.11      4.14 o 
  -4  13  12      304.86      279.49      8.93 o 
  -3  13  12      153.82      134.49      7.47 o 
  -2  13  12      183.39      155.61      7.19 o 
  -1  13  12       25.28       34.54      4.12 o 
   0  13  12      597.42      616.28     15.94 o 
   1  13  12       10.04        6.75      3.81 o 
   2  13  12      110.23      115.84     11.98 o 
   3  13  12       16.45       15.10      4.50 o 
   4  13  12      211.73      233.59     10.51 o 
   6  13  12       22.54       39.95     12.97 o 
   7  13  12        4.62       13.01      9.62 o 
   8  13  12       21.99       43.15     13.27 o 
  -8  14  12       35.32       42.97      5.30 o 
  -7  14  12        4.72        2.13      3.68 o 
  -6  14  12        0.16        2.20      3.42 o 
  -5  14  12       64.61       76.09      6.95 o 
  -4  14  12        7.97       11.94      3.53 o 
  -3  14  12       56.10       64.72      5.73 o 
  -2  14  12       32.81       37.17      4.54 o 
  -1  14  12       90.17       97.25      6.51 o 
   0  14  12       32.89       32.27      4.81 o 
   1  14  12       15.99        6.23      7.45 o 
   2  14  12        4.56        3.33      5.43 o 
   3  14  12       29.67       34.15      7.10 o 
   4  14  12        3.87        1.88      5.29 o 
   5  14  12       11.43       11.10     11.94 o 
   6  14  12       12.60       23.17     12.12 o 
   7  14  12        9.76       19.80     10.49 o 
  -7  15  12        0.08       -0.87      3.89 o 
  -6  15  12        0.02        3.42      4.04 o 
  -5  15  12        4.54        3.15      4.10 o 
  -4  15  12      364.70      415.05     18.81 o 
  -3  15  12       73.99       69.16      6.48 o 
  -2  15  12        0.05       -0.28      5.66 o 
   0  15  12      100.75       95.37     11.58 o 
   1  15  12        0.60       -1.64      4.89 o 
   2  15  12      606.24      606.71     52.04 o 
   3  15  12        0.69        2.01      5.75 o 
   4  15  12        0.33        2.34      6.64 o 
   5  15  12      129.88      101.08     20.43 o 
   6  15  12       10.31       11.77     11.64 o 
   7  15  12        5.41       23.94      9.06 o 
  -6  16  12        0.01        1.29      5.38 o 
  -5  16  12        2.30        2.58      4.12 o 
  -4  16  12        6.65        4.98      4.16 o 
  -3  16  12       91.55       91.96      7.49 o 
  -2  16  12        7.63        5.59      3.96 o 
  -1  16  12       15.82       18.19      7.55 o 
   0  16  12      140.89      165.18     13.76 o 
   1  16  12       15.98       22.63      9.56 o 
   2  16  12       65.08       80.86      9.80 o 
   3  16  12       34.85       34.09      7.93 o 
   4  16  12        0.20       -8.36     11.18 o 
   5  16  12        0.28       -9.23      9.23 o 
   6  16  12       73.29       68.53     17.49 o 
  -5  17  12        4.91        4.35      6.63 o 
  -4  17  12       19.37       18.76      4.97 o 
  -3  17  12       17.91       14.11      4.62 o 
  -2  17  12       44.95       50.75      6.36 o 
  -1  17  12       37.60       55.02     10.15 o 
   0  17  12       15.13       10.14      7.14 o 
   1  17  12       34.33       45.00      7.93 o 
   2  17  12        2.08       -4.28      9.05 o 
   3  17  12       20.73       14.32     22.86 o 
   4  17  12      209.41      228.66     28.80 o 
   5  17  12       12.65       -3.91     11.64 o 
  -3  18  12        3.80        9.26      4.37 o 
  -2  18  12       68.94       80.11      7.55 o 
  -1  18  12       63.78       84.54     25.43 o 
   0  18  12      150.02      140.39     14.63 o 
   1  18  12        4.09       16.82      7.27 o 
   2  18  12       13.38       21.96     17.46 o 
   3  18  12       30.99       19.40      8.93 o 
 -12   1  13        5.38        2.66      5.75 o 
 -11   1  13       32.32       32.87      7.21 o 
 -10   1  13       28.83       30.50      6.84 o 
  -9   1  13       53.56       55.44      7.75 o 
  -8   1  13        0.01        1.64      3.92 o 
  -7   1  13        8.68        7.77      3.16 o 
  -6   1  13        1.19        1.01      1.77 o 
  -5   1  13       62.97       71.45      3.03 o 
  -4   1  13      447.83      461.76      6.16 o 
  -3   1  13      889.11      763.97      8.69 o 
  -2   1  13      231.57      216.29      3.66 o 
  -1   1  13       72.66       56.37      2.28 o 
   0   1  13      173.48      177.37      4.26 o 
   1   1  13      712.41      765.92      8.97 o 
   2   1  13       48.69       39.60      2.37 o 
   3   1  13        0.28        1.66      1.37 o 
   4   1  13      114.52      142.07      4.39 o 
   5   1  13       26.40       24.73      2.67 o 
   6   1  13        0.42        0.44      1.68 o 
   7   1  13       19.48       16.65      2.89 o 
   8   1  13      342.46      363.57      8.41 o 
   9   1  13       23.95       36.27      4.89 o 
  10   1  13       42.91       28.69      4.36 o 
  11   1  13        0.14       -1.38      3.15 o 
 -12   2  13        1.78        4.66      6.37 o 
 -11   2  13       49.87       56.05     10.02 o 
 -10   2  13       58.20       71.47      8.91 o 
  -9   2  13      202.97      187.96     11.77 o 
  -8   2  13       31.41       32.41      4.94 o 
  -7   2  13       83.14       79.55      8.66 o 
  -6   2  13     1655.76     1577.49     19.90 o 
  -5   2  13      117.88      112.35      4.22 o 
  -4   2  13      271.95      282.07      4.65 o 
  -3   2  13      420.63      375.34      6.51 o 
  -2   2  13      465.75      460.52      6.15 o 
  -1   2  13      615.54      585.02      9.45 o 
   0   2  13       40.14       46.73      2.27 o 
   1   2  13       11.52       16.02      1.67 o 
   2   2  13      229.38      235.44      4.62 o 
   3   2  13      311.26      347.44      8.87 o 
   4   2  13      564.50      536.00      8.65 o 
   5   2  13      826.94      833.49     12.61 o 
   6   2  13      367.32      362.33      7.86 o 
   7   2  13       23.88       37.06      3.50 o 
   8   2  13        0.45        2.24      2.76 o 
   9   2  13        7.58        5.51      4.92 o 
  10   2  13      366.41      338.89     10.23 o 
  11   2  13       43.98       51.23      5.64 o 
 -12   3  13        0.38       15.39      6.57 o 
 -11   3  13       14.27       27.46     10.72 o 
 -10   3  13        3.37        8.74      5.22 o 
  -9   3  13        2.19        2.64      6.23 o 
  -8   3  13      183.65      207.84     20.85 o 
  -7   3  13       64.25       62.22      4.97 o 
  -6   3  13       48.74       39.50      3.44 o 
  -5   3  13      458.36      439.25      7.76 o 
  -4   3  13      751.36      738.48      9.33 o 
  -3   3  13      369.38      358.78      5.75 o 
  -2   3  13      232.24      243.75      4.46 o 
  -1   3  13      217.91      205.91      4.08 o 
   0   3  13        0.92        0.97      1.46 o 
   1   3  13      410.46      395.99      6.13 o 
   2   3  13      133.05      113.15      3.87 o 
   3   3  13      321.28      329.03      6.80 o 
   4   3  13       37.56       34.18      2.76 o 
   5   3  13       18.44       16.80      2.45 o 
   6   3  13      442.54      460.60     11.23 o 
   7   3  13      465.10      450.66     10.59 o 
   8   3  13       46.51       42.09      4.45 o 
   9   3  13        4.59        2.65      3.22 o 
  10   3  13       57.94       60.27      5.46 o 
  11   3  13        0.02       -2.65      4.07 o 
 -12   4  13       84.88       96.08     16.28 o 
 -11   4  13      183.66      213.33     14.47 o 
 -10   4  13       95.60      119.91     11.24 o 
  -9   4  13       16.95       15.90      7.91 o 
  -8   4  13      172.15      179.28      9.54 o 
  -7   4  13       33.74       34.87      3.45 o 
  -6   4  13       38.26       44.49      3.56 o 
  -5   4  13       47.92       47.88      3.04 o 
  -4   4  13      766.59      719.71     10.14 o 
  -3   4  13       19.33       12.95      1.92 o 
  -2   4  13      725.33      713.30      9.33 o 
  -1   4  13      502.77      510.56      6.90 o 
   0   4  13      593.29      583.21      7.88 o 
   1   4  13      149.71      150.74      3.51 o 
   2   4  13        2.46        6.17      1.72 o 
   3   4  13     1184.85     1188.44     14.67 o 
   4   4  13      489.85      492.75      9.38 o 
   5   4  13       21.62       17.06      2.59 o 
   6   4  13       65.18       63.92      5.18 o 
   7   4  13      399.05      387.09     10.75 o 
   8   4  13        0.92        1.95      2.67 o 
   9   4  13       15.61        8.91      4.74 o 
  10   4  13       11.65        9.12      3.45 o 
  11   4  13       22.33       21.54      5.40 o 
 -11   5  13       10.44       14.09      9.37 o 
 -10   5  13      341.51      367.15     24.62 o 
  -9   5  13        9.57       19.21      5.55 o 
  -8   5  13       14.21       18.10      3.58 o 
  -7   5  13      166.06      169.09      7.62 o 
  -6   5  13      400.22      363.31      8.90 o 
  -5   5  13        0.84       -0.19      1.67 o 
  -4   5  13      104.27      102.12      3.85 o 
  -3   5  13      549.44      488.53      7.90 o 
  -2   5  13       41.09       42.36      2.60 o 
  -1   5  13      896.24      864.27     10.71 o 
   0   5  13       97.85       95.76      3.43 o 
   1   5  13     1182.84     1135.02     12.95 o 
   2   5  13      801.21      803.64     12.29 o 
   3   5  13      134.17      148.13      5.25 o 
   4   5  13     1461.96     1416.71     18.79 o 
   5   5  13        5.38        3.81      4.79 o 
   6   5  13        3.11        2.41      2.77 o 
   7   5  13        4.29        6.88      3.00 o 
   8   5  13       69.51       75.88      5.57 o 
   9   5  13       11.36       13.38      3.49 o 
  10   5  13       22.72       24.19      4.94 o 
  11   5  13       25.19       21.18      5.32 o 
 -11   6  13       42.52       48.83     12.32 o 
 -10   6  13      160.85      140.43     18.30 o 
  -9   6  13        0.09       -0.60      6.61 o 
  -8   6  13      215.69      205.57     15.85 o 
  -7   6  13        0.41        2.54      3.01 o 
  -6   6  13       18.61       28.41      3.29 o 
  -5   6  13      255.91      222.41      7.16 o 
  -4   6  13      312.24      270.28      6.85 o 
  -3   6  13      678.53      597.72      9.55 o 
  -2   6  13     6064.91     5640.29     62.62 o 
  -1   6  13       14.25        5.19      2.03 o 
   0   6  13      181.10      163.51      4.27 o 
   1   6  13       49.18       63.45      4.47 o 
   2   6  13       65.82       80.75      3.71 o 
   3   6  13       19.58       21.00      2.77 o 
   4   6  13        0.88        2.53      2.07 o 
   5   6  13      112.98      116.07      6.16 o 
   6   6  13        4.01        3.18      2.76 o 
   7   6  13      201.89      185.34      7.93 o 
   8   6  13      106.77      116.29      6.66 o 
   9   6  13       10.00        8.18      3.42 o 
  10   6  13        2.79        2.11      4.15 o 
  11   6  13        0.04       -0.47      4.31 o 
 -11   7  13       86.46      105.18     16.52 o 
 -10   7  13        0.05       -3.46      5.67 o 
  -9   7  13       24.00       23.07      8.64 o 
  -8   7  13      287.25      276.45     14.49 o 
  -7   7  13       17.39       15.22      4.01 o 
  -6   7  13        0.41        0.90      2.31 o 
  -5   7  13      543.31      494.13     11.16 o 
  -4   7  13      562.51      505.45     20.29 o 
  -3   7  13      100.17       91.59      4.73 o 
  -2   7  13       39.80       47.26      4.22 o 
  -1   7  13      551.76      538.98     11.26 o 
   0   7  13       71.53       71.44      3.64 o 
   1   7  13       11.30        9.54      2.21 o 
   2   7  13      718.18      687.82     11.12 o 
   3   7  13       33.23       43.48      4.41 o 
   4   7  13        0.15       -0.45      1.80 o 
   5   7  13      582.24      593.47     13.43 o 
   6   7  13       82.58       94.75      6.42 o 
   7   7  13       11.39       13.74      4.54 o 
   8   7  13       10.17       10.99      4.70 o 
   9   7  13      375.04      406.47     13.54 o 
  10   7  13      116.73      125.21      9.15 o 
 -11   8  13        1.69       -2.59      6.87 o 
 -10   8  13        9.62       18.03      8.91 o 
  -9   8  13       32.78       39.84     10.74 o 
  -8   8  13      420.01      480.30     19.47 o 
  -7   8  13      521.59      518.30     15.46 o 
  -6   8  13        1.24        5.49      2.52 o 
  -5   8  13      411.20      363.09      9.57 o 
  -4   8  13      674.19      702.50     13.48 o 
  -3   8  13       44.91       35.47      3.27 o 
  -2   8  13       22.28       22.43      3.95 o 
  -1   8  13        0.53       -0.99      1.69 o 
   0   8  13       10.12        8.25      1.93 o 
   1   8  13      135.04      136.11      5.80 o 
   2   8  13      403.55      432.39     10.97 o 
   3   8  13      127.67      118.50      8.28 o 
   4   8  13      118.92      136.43      8.63 o 
   5   8  13       24.83       35.80      7.13 o 
   6   8  13        0.22       -1.21      3.90 o 
   7   8  13      105.23      135.26      8.05 o 
   8   8  13        7.19        9.34      4.34 o 
   9   8  13      106.18       92.44      7.88 o 
  10   8  13       10.45        1.43      4.32 o 
 -10   9  13       21.77       32.52     10.55 o 
  -9   9  13       26.49       23.57      9.35 o 
  -8   9  13      152.10      165.76      8.78 o 
  -7   9  13        0.04        0.98      3.09 o 
  -6   9  13      146.14      139.04      7.31 o 
  -5   9  13      104.28      104.15      5.95 o 
  -4   9  13        9.12        3.04      2.24 o 
  -3   9  13      276.97      250.31      9.25 o 
  -2   9  13      130.30      128.37      6.29 o 
  -1   9  13        0.04       -1.53      1.53 o 
   0   9  13      589.58      561.38     15.55 o 
   1   9  13       93.28      108.39      6.33 o 
   2   9  13       70.65       56.51      4.80 o 
   3   9  13       22.14       18.77      3.53 o 
   4   9  13      177.85      189.09     12.14 o 
   5   9  13       26.68       25.11      7.08 o 
   6   9  13       68.52       80.13      9.76 o 
   7   9  13      385.18      429.59     19.76 o 
   8   9  13       13.96        7.32      4.82 o 
   9   9  13       15.89       15.34      5.49 o 
  10   9  13       11.98       12.15      5.66 o 
 -10  10  13       74.07       97.81     16.13 o 
  -9  10  13       87.75       71.18     14.02 o 
  -8  10  13      133.91      145.95      7.36 o 
  -7  10  13       83.07       92.52      6.22 o 
  -6  10  13      143.06      147.37      6.55 o 
  -5  10  13        0.42        1.44      2.28 o 
  -4  10  13      243.20      227.93      7.68 o 
  -3  10  13        0.04        2.91      1.93 o 
  -2  10  13       80.31       51.12      4.31 o 
  -1  10  13      385.78      373.77      8.55 o 
   0  10  13       49.70       50.96      7.15 o 
   1  10  13        2.58        2.02      2.62 o 
   2  10  13       57.64       56.90      5.04 o 
   3  10  13      102.66       85.09      5.89 o 
   4  10  13      137.68      120.40     11.53 o 
   5  10  13      105.89      124.98     12.34 o 
   6  10  13      293.97      333.41     16.66 o 
   7  10  13       12.70       15.83      7.27 o 
   8  10  13        0.48        0.23      4.44 o 
   9  10  13        1.65       -0.26      4.66 o 
  -9  11  13        0.39        2.46      4.88 o 
  -8  11  13        1.81        6.25      3.90 o 
  -7  11  13       43.84       53.42      5.22 o 
  -6  11  13       67.32       82.68      5.38 o 
  -5  11  13       11.03       15.21      4.76 o 
  -4  11  13       13.79       20.70      3.49 o 
  -3  11  13      168.10      157.94      6.65 o 
  -2  11  13      219.34      219.74      9.26 o 
  -1  11  13       57.91       52.39      4.01 o 
   0  11  13      124.49      125.00      6.83 o 
   1  11  13       85.29       67.21      5.47 o 
   2  11  13       20.40       25.01      4.05 o 
   3  11  13       38.76       40.63      4.68 o 
   4  11  13        1.93        0.00      4.59 o 
   5  11  13       37.39       30.51      7.52 o 
   6  11  13       27.74       49.49      8.57 o 
   7  11  13        0.13        1.18      4.24 o 
   8  11  13        0.61        1.93      4.52 o 
   9  11  13        0.16        1.51      4.59 o 
  -9  12  13       47.06       55.73      7.74 o 
  -8  12  13       26.46       21.24      4.63 o 
  -7  12  13       88.32      106.40     10.05 o 
  -6  12  13       13.32       12.73      4.06 o 
  -5  12  13      214.00      228.41      8.00 o 
  -4  12  13       16.35       14.07      3.07 o 
  -3  12  13        6.59        6.60      3.29 o 
  -2  12  13       22.53       21.87      3.68 o 
  -1  12  13       59.58       65.12      5.22 o 
   0  12  13      167.39      173.55      8.30 o 
   1  12  13        2.30        5.33      3.12 o 
   2  12  13        0.14        2.49      2.89 o 
   3  12  13        1.15        0.91      2.88 o 
   4  12  13        4.94        6.62      5.02 o 
   5  12  13        0.18       -5.33      5.33 o 
   6  12  13       99.45       84.41     10.73 o 
   7  12  13       11.69       17.73      5.18 o 
   8  12  13        2.06       10.01      5.09 o 
  -8  13  13      138.38      132.30     11.85 o 
  -7  13  13        0.84        0.21      3.42 o 
  -6  13  13       18.49       21.17      4.24 o 
  -5  13  13      163.13      166.89      7.63 o 
  -4  13  13        0.05        0.50      2.94 o 
  -3  13  13       54.18       35.53      4.66 o 
  -2  13  13        0.35       -0.52      2.81 o 
  -1  13  13       22.95       24.11      4.13 o 
   0  13  13       54.12       57.36      6.65 o 
   1  13  13      162.96      194.20      9.24 o 
   2  13  13       95.68       95.79      6.80 o 
   3  13  13       30.96       28.07      4.34 o 
   4  13  13      146.55      180.35     14.41 o 
   5  13  13      163.61      184.13     13.76 o 
   6  13  13       18.73       -3.74     10.25 o 
   7  13  13       85.49      108.91     17.88 o 
   8  13  13        7.79       -5.37      8.33 o 
  -8  14  13       22.37       32.83      7.41 o 
  -7  14  13        4.66        5.38      3.88 o 
  -6  14  13        4.13        5.92      3.62 o 
  -5  14  13       56.11       59.90      5.59 o 
  -4  14  13        8.68        8.29      3.39 o 
  -3  14  13        0.11        0.80      3.09 o 
  -2  14  13       81.31       89.37      6.48 o 
  -1  14  13       46.19       47.56      5.02 o 
   0  14  13        2.18        4.76      4.03 o 
   1  14  13        0.37        1.83      3.47 o 
   2  14  13      193.34      242.62     13.33 o 
   3  14  13        8.34       14.11      6.52 o 
   4  14  13        3.18       -4.67     12.25 o 
   5  14  13      216.31      256.40     26.10 o 
   6  14  13       10.10       13.83     12.27 o 
   7  14  13       73.87      104.69     19.07 o 
  -7  15  13        1.70       -1.53      4.13 o 
  -6  15  13        4.57        4.26      4.32 o 
  -5  15  13       26.37       21.28      8.30 o 
  -4  15  13       49.67       60.81      6.37 o 
  -3  15  13      221.29      225.51      9.81 o 
  -2  15  13        6.05        9.29      4.65 o 
  -1  15  13       25.58        6.76      6.25 o 
   0  15  13       17.97       17.89      7.61 o 
   1  15  13       39.02       37.76      7.48 o 
   2  15  13      139.65      129.42     11.60 o 
   3  15  13        0.03       -5.41      5.41 o 
   4  15  13      109.57       94.07     19.99 o 
   5  15  13       49.40       72.91     18.81 o 
   6  15  13        7.54       17.46     10.99 o 
  -6  16  13       12.40       21.83      4.74 o 
  -5  16  13        4.35        5.99      4.32 o 
  -4  16  13       45.52       55.12      6.48 o 
  -3  16  13      160.65      175.11      9.33 o 
  -2  16  13        6.91        6.14      7.19 o 
  -1  16  13       48.58       39.71      9.37 o 
   1  16  13       16.33       23.95     12.23 o 
   2  16  13      148.35      166.91     12.53 o 
   3  16  13      122.67      165.96     12.63 o 
   4  16  13        0.60       32.72     14.96 o 
   5  16  13        0.04       15.23     13.30 o 
  -4  17  13       18.50       33.38      6.30 o 
  -3  17  13        6.16        8.33      4.28 o 
  -2  17  13       60.09       72.64      7.25 o 
   0  17  13       84.64       86.46     12.10 o 
   1  17  13       46.37       52.93     10.23 o 
   2  17  13       14.55       19.00      9.66 o 
   3  17  13      131.08      144.74     12.90 o 
   4  17  13       61.83       54.52     17.56 o 
  -2  18  13       63.95       61.86      6.78 o 
  -1  18  13        2.99       22.15     10.44 o 
   1  18  13       35.00       26.85      8.16 o 
   2  18  13       12.72        9.67      9.39 o 
 -12   0  14       59.73       92.19     15.15 o 
 -11   0  14       79.92      131.65     17.49 o 
 -10   0  14      249.23      238.15     19.44 o 
  -9   0  14      147.70      144.37     16.34 o 
  -8   0  14       36.71       33.27      8.68 o 
  -7   0  14      256.79      249.32      9.56 o 
  -6   0  14      422.47      391.02     11.69 o 
  -5   0  14      258.80      237.25      7.05 o 
  -4   0  14     6769.50     6354.96     70.47 o 
  -3   0  14       84.13       94.63      4.54 o 
  -2   0  14      288.72      315.91      6.38 o 
  -1   0  14       49.18       31.80      3.80 o 
   0   0  14        5.51        7.40      2.49 o 
   1   0  14     1641.77     1629.22     22.61 o 
   2   0  14     3301.78     3377.98     41.53 o 
   3   0  14        0.50       -0.51      1.90 o 
   4   0  14      387.98      379.64     10.47 o 
   5   0  14        2.06        1.71      2.58 o 
   6   0  14      177.97      171.30     18.37 o 
   7   0  14      541.15      579.29     16.08 o 
   8   0  14      994.55      945.90     23.85 o 
   9   0  14      627.16      670.42     23.91 o 
  10   0  14        2.49        3.80      4.67 o 
  11   0  14        8.05        7.83      6.01 o 
 -12   1  14        0.03        3.61      5.14 o 
 -11   1  14        0.90        2.15      5.12 o 
 -10   1  14       29.99       35.17      7.23 o 
  -9   1  14       35.67       39.84      7.15 o 
  -8   1  14       33.53       31.55      6.15 o 
  -7   1  14       58.97       61.77      4.22 o 
  -6   1  14        0.00       -1.74      1.74 o 
  -5   1  14      456.28      450.52      6.95 o 
  -4   1  14      488.49      433.48      6.10 o 
  -3   1  14     1510.55     1370.19     15.97 o 
  -2   1  14      364.39      329.70      5.19 o 
  -1   1  14       97.05       94.58      2.88 o 
   0   1  14       13.93       11.56      1.56 o 
   1   1  14      253.38      254.76      5.09 o 
   2   1  14       91.16       89.36      4.13 o 
   3   1  14      155.94      168.55      4.25 o 
   4   1  14      356.21      335.80      5.92 o 
   5   1  14        5.77        7.41      1.90 o 
   6   1  14      169.26      180.27      6.78 o 
   7   1  14       26.08       36.78      3.53 o 
   8   1  14       17.88       14.93      2.84 o 
   9   1  14       18.39       18.28      3.99 o 
  10   1  14        7.91        3.64      3.40 o 
  11   1  14       17.36        9.49      3.97 o 
 -12   2  14       33.41       51.59      9.08 o 
 -11   2  14        6.38        5.98      5.24 o 
 -10   2  14       45.41       43.90      7.57 o 
  -9   2  14       77.41      109.31     16.04 o 
  -8   2  14      333.33      333.13     12.28 o 
  -7   2  14      136.82      133.43      6.89 o 
  -6   2  14     1889.14     1809.16     20.88 o 
  -5   2  14       29.78       27.94      2.67 o 
  -4   2  14       72.46       88.00      3.04 o 
  -3   2  14      529.69      493.69      9.65 o 
  -2   2  14     1201.03     1177.13     12.04 o 
  -1   2  14      359.03      320.57      4.94 o 
   0   2  14      100.37       85.65      3.17 o 
   1   2  14      352.28      321.91      5.64 o 
   2   2  14       18.64       10.87      1.84 o 
   3   2  14       66.04       72.61      3.19 o 
   4   2  14      496.07      504.17      8.56 o 
   5   2  14      984.89      981.90     16.55 o 
   6   2  14      233.35      225.06      7.09 o 
   7   2  14      807.84      835.32     13.35 o 
   8   2  14       21.90       15.83      3.60 o 
   9   2  14       78.13       73.16      6.02 o 
  10   2  14       42.82       24.61      4.36 o 
  11   2  14      259.76      268.72      9.83 o 
 -11   3  14       72.57       82.64     10.17 o 
 -10   3  14       24.80       23.37      6.53 o 
  -9   3  14       61.09       54.45     19.95 o 
  -8   3  14        0.17        0.96      2.85 o 
  -7   3  14       91.11       91.41      5.95 o 
  -6   3  14       84.91       68.88      3.85 o 
  -5   3  14      320.53      297.03      6.40 o 
  -4   3  14      362.36      341.54      6.60 o 
  -3   3  14      505.22      500.01      7.37 o 
  -2   3  14     1801.70     1700.90     17.99 o 
  -1   3  14       37.51       22.51      2.04 o 
   0   3  14       13.98       20.11      1.77 o 
   1   3  14       57.62       52.00      2.69 o 
   2   3  14      226.69      226.90      4.72 o 
   3   3  14      542.92      562.92      9.06 o 
   4   3  14       38.10       42.74      3.03 o 
   5   3  14       53.39       59.50      4.57 o 
   6   3  14       94.40       94.74      7.39 o 
   7   3  14      152.27      136.07      7.65 o 
   8   3  14        0.24        6.33      3.40 o 
   9   3  14       31.13       23.80      4.16 o 
  10   3  14        9.60       11.18      3.73 o 
  11   3  14       81.09       85.34      6.90 o 
 -11   4  14       67.63       81.42     14.71 o 
 -10   4  14       20.63       23.11      6.17 o 
  -9   4  14       42.32       57.00      6.10 o 
  -8   4  14      115.64      102.69      6.57 o 
  -7   4  14       83.28       78.45      4.18 o 
  -6   4  14      149.24      160.34      5.02 o 
  -5   4  14       23.76       27.64      3.10 o 
  -4   4  14        3.03        2.84      1.63 o 
  -3   4  14      304.84      289.60      6.01 o 
  -2   4  14      528.64      505.00      7.70 o 
  -1   4  14     1562.31     1435.76     15.83 o 
   0   4  14     2973.48     2850.36     25.79 o 
   1   4  14      812.47      761.52      9.26 o 
   2   4  14      628.68      594.39      8.16 o 
   3   4  14      133.75      143.85      4.79 o 
   4   4  14      415.30      414.39      9.40 o 
   5   4  14      262.59      263.90      8.36 o 
   6   4  14        0.83       -1.54      2.50 o 
   7   4  14        4.35        4.11      3.22 o 
   8   4  14       24.33       28.05      4.14 o 
   9   4  14      166.74      164.53      8.18 o 
  10   4  14        0.01        0.45      3.16 o 
  11   4  14        4.58        3.35      4.43 o 
 -11   5  14        6.56       -0.17      7.40 o 
 -10   5  14        1.19       -0.81      6.59 o 
  -9   5  14        0.84       -0.78      6.09 o 
  -8   5  14       32.33       37.02      5.46 o 
  -7   5  14        1.07        1.35      2.36 o 
  -6   5  14       36.76       32.68      3.38 o 
  -5   5  14       14.34       16.44      3.13 o 
  -4   5  14       52.66       40.66      2.79 o 
  -3   5  14        5.32        1.71      2.02 o 
  -2   5  14      187.50      201.56      4.71 o 
  -1   5  14       97.64      102.84      4.22 o 
   0   5  14      322.16      318.75      5.87 o 
   1   5  14       82.97       87.62      3.33 o 
   2   5  14        0.15       -1.24      1.83 o 
   3   5  14        3.14        0.99      1.76 o 
   4   5  14      605.89      589.33     12.51 o 
   5   5  14      654.06      676.06     13.82 o 
   6   5  14       63.03       51.06      5.53 o 
   7   5  14      232.99      241.02      8.79 o 
   8   5  14        2.50        1.90      3.15 o 
   9   5  14       40.86       29.37      4.37 o 
  10   5  14        0.00        2.45      3.43 o 
  11   5  14       26.04       17.37      5.46 o 
 -11   6  14      135.43      144.35     19.11 o 
 -10   6  14      125.74      128.03     18.14 o 
  -9   6  14      257.32      290.78     21.69 o 
  -8   6  14       22.76       25.63      6.37 o 
  -7   6  14        1.41       -2.59      2.59 o 
  -6   6  14      198.79      194.89      7.13 o 
  -5   6  14       41.05       33.90      3.81 o 
  -4   6  14        9.58        6.88      2.22 o 
  -3   6  14       10.16       10.48      2.21 o 
  -2   6  14        8.10        4.40      2.00 o 
  -1   6  14       10.39       17.53      1.99 o 
   0   6  14       75.46       77.02      3.31 o 
   1   6  14      108.49      106.50      4.18 o 
   2   6  14        8.15        8.03      2.16 o 
   3   6  14       73.84       67.59      5.20 o 
   4   6  14       39.94       49.16      4.15 o 
   5   6  14       31.44       24.86      3.63 o 
   6   6  14      137.97      149.07      9.23 o 
   7   6  14        0.64       -0.26      2.73 o 
   8   6  14        0.16       -0.88      2.71 o 
   9   6  14        7.39        2.14      3.14 o 
  10   6  14       32.76       33.85      5.58 o 
 -11   7  14       12.75       22.74     10.28 o 
 -10   7  14        4.35       -1.23      6.69 o 
  -9   7  14       62.18       61.78     12.66 o 
  -8   7  14       17.96       16.27      5.64 o 
  -7   7  14       38.63       38.58      4.27 o 
  -6   7  14       33.18       41.73      4.45 o 
  -5   7  14       61.64       49.91      4.43 o 
  -4   7  14       10.18        1.52      1.93 o 
  -3   7  14       17.61       11.52      2.54 o 
  -2   7  14      600.92      550.38     10.50 o 
  -1   7  14      516.49      467.24      8.78 o 
   0   7  14        8.21       13.45      2.21 o 
   1   7  14       50.17       52.07      4.05 o 
   2   7  14      833.03      834.26     15.92 o 
   3   7  14      623.02      662.98     12.41 o 
   4   7  14        6.85        4.75      2.42 o 
   5   7  14       38.79       49.81      4.77 o 
   6   7  14      100.92      105.26     10.43 o 
   7   7  14        0.86        2.11      3.25 o 
   8   7  14        8.16        7.29      3.49 o 
   9   7  14       43.28       48.94      6.43 o 
  10   7  14        0.00        2.47      4.23 o 
 -10   8  14        0.69        1.24      7.24 o 
  -9   8  14      198.64      218.55     19.48 o 
  -8   8  14       13.61       19.99      4.51 o 
  -7   8  14        0.13        3.74      2.86 o 
  -6   8  14      518.77      516.52     12.00 o 
  -5   8  14        0.30        3.37      2.61 o 
  -4   8  14       30.63       17.33      3.03 o 
  -3   8  14     1032.08      951.15     15.42 o 
  -2   8  14        6.41        8.05      2.19 o 
  -1   8  14        3.47       -1.75      2.18 o 
   0   8  14      800.43      740.33     16.83 o 
   1   8  14      179.87      169.86      6.91 o 
   2   8  14      186.42      191.35     10.10 o 
   3   8  14       92.14       81.51      7.44 o 
   4   8  14       31.87       36.04      5.72 o 
   5   8  14       31.40       26.50      6.45 o 
   6   8  14       26.02       27.27     14.06 o 
   7   8  14       99.53      114.22      8.97 o 
   8   8  14      572.95      597.83     19.45 o 
   9   8  14       57.95       57.32     11.68 o 
  10   8  14        1.94       12.75      5.67 o 
 -10   9  14       68.13       89.28     15.86 o 
  -9   9  14       33.25       37.77      6.83 o 
  -8   9  14       77.54       77.53      5.84 o 
  -7   9  14        0.84        5.89      3.07 o 
  -6   9  14      199.38      199.09      7.20 o 
  -5   9  14       14.71       13.65      3.24 o 
  -4   9  14        0.03       -0.05      2.42 o 
  -3   9  14      128.79      115.33      5.28 o 
  -2   9  14        1.06       -1.23      2.32 o 
  -1   9  14      125.80      111.27      5.24 o 
   0   9  14       70.96       62.67      5.85 o 
   1   9  14       23.86       24.73      3.85 o 
   2   9  14        0.10       -2.00      2.34 o 
   3   9  14       18.14       22.96      5.41 o 
   4   9  14      128.25      127.40     11.70 o 
   5   9  14       83.26       82.29     10.35 o 
   6   9  14       15.97       18.53      9.07 o 
   7   9  14       20.92       27.65      7.35 o 
   8   9  14       17.23       18.91      5.80 o 
   9   9  14       13.85        0.11      4.45 o 
 -10  10  14        3.66       13.42      5.30 o 
  -9  10  14        3.51        4.63      4.87 o 
  -8  10  14       27.73       19.90      4.48 o 
  -7  10  14      154.71      172.47      7.69 o 
  -6  10  14        1.52        7.73      2.92 o 
  -5  10  14      601.85      588.61     18.12 o 
  -4  10  14        0.12       -0.33      2.79 o 
  -3  10  14      240.57      234.71      7.72 o 
  -2  10  14      132.14      151.44      6.34 o 
  -1  10  14      599.83      576.90     11.20 o 
   0  10  14      406.79      363.19     10.35 o 
   1  10  14        2.38        1.16      2.74 o 
   2  10  14      425.77      432.15     11.46 o 
   3  10  14      152.32      147.22      9.44 o 
   4  10  14      572.17      635.45     22.75 o 
   5  10  14        0.06       -3.77      3.77 o 
   6  10  14       26.16       14.85     10.20 o 
   7  10  14       77.38       76.59     10.48 o 
   8  10  14       74.38       65.29      8.29 o 
   9  10  14        3.89        2.51      5.03 o 
  -9  11  14       28.72       25.97     12.22 o 
  -8  11  14        0.18        2.81      3.62 o 
  -7  11  14        0.05        0.69      3.24 o 
  -6  11  14       14.63       12.54      3.48 o 
  -5  11  14       46.82       48.36      4.75 o 
  -4  11  14       53.94       58.38      4.78 o 
  -3  11  14      106.65       99.12      5.90 o 
  -2  11  14       16.88        1.67      2.52 o 
  -1  11  14       44.44       34.86      3.80 o 
   0  11  14      136.50      126.72      7.23 o 
   1  11  14        9.95        2.56      5.05 o 
   2  11  14       46.68       47.99      4.96 o 
   3  11  14       44.29       45.03      9.67 o 
   4  11  14      165.33      161.01     13.54 o 
   5  11  14        6.82        2.52      4.74 o 
   6  11  14       89.22       93.12     11.38 o 
   7  11  14       57.67       57.56      9.23 o 
   8  11  14        0.13        9.81      5.15 o 
   9  11  14       92.67       71.70     22.35 o 
  -9  12  14        6.35        9.82      5.09 o 
  -8  12  14       13.79        7.56      4.07 o 
  -7  12  14      136.06      132.15      7.68 o 
  -6  12  14        4.78        0.81      3.26 o 
  -5  12  14      446.20      446.49     11.73 o 
  -4  12  14      240.89      245.00     18.64 o 
  -3  12  14      229.07      221.68     11.32 o 
  -2  12  14       93.49       69.41      7.67 o 
  -1  12  14        0.92        4.41      2.59 o 
   0  12  14      121.73      145.06      8.28 o 
   1  12  14      459.25      423.74     13.15 o 
   2  12  14      347.08      345.73     10.76 o 
   3  12  14       16.26       14.22      3.80 o 
   4  12  14      189.53      221.28     15.24 o 
   5  12  14        4.72        2.71      6.33 o 
   6  12  14      157.64      181.60     17.91 o 
   7  12  14       15.90       28.80     13.87 o 
   8  12  14       23.01       32.88      6.94 o 
  -8  13  14       28.58       27.92      8.50 o 
  -7  13  14        6.46        2.36      3.92 o 
  -6  13  14       88.61       82.68      6.42 o 
  -5  13  14       16.42       19.46      4.16 o 
  -4  13  14       45.37       41.80      5.14 o 
  -3  13  14       14.74       10.34      3.65 o 
  -2  13  14       40.14       34.69      4.18 o 
  -1  13  14        1.92        7.13      2.73 o 
   0  13  14        9.86       17.53      4.04 o 
   1  13  14       83.98       78.74      6.95 o 
   2  13  14        8.89       12.82      3.84 o 
   3  13  14       56.46       61.30      5.86 o 
   4  13  14      148.97      161.56     14.04 o 
   5  13  14        3.80        7.72      9.30 o 
   6  13  14        6.89       12.62     11.68 o 
   7  13  14      222.49      255.91     24.59 o 
  -7  14  14      143.08      151.94      8.58 o 
  -6  14  14        9.37       12.30      4.42 o 
  -5  14  14       49.68       46.26      5.09 o 
  -4  14  14        0.06        0.88      3.06 o 
  -3  14  14       35.89       41.54      5.21 o 
  -2  14  14      209.95      190.72     13.57 o 
  -1  14  14       47.06       37.74      4.78 o 
   0  14  14      173.39      154.43     10.26 o 
   1  14  14        3.14        0.07      3.17 o 
   2  14  14       99.18      118.23      7.68 o 
   3  14  14       16.86       14.78      8.55 o 
   4  14  14        0.93       -8.16     10.49 o 
   5  14  14        4.25       -4.54     13.46 o 
   6  14  14       58.99       79.06     16.91 o 
   7  14  14       23.72       12.14      7.94 o 
  -6  15  14        4.68        8.33      3.47 o 
  -5  15  14        2.03       -0.33      3.47 o 
  -4  15  14       44.22       42.61      5.08 o 
  -3  15  14       62.13       76.25      7.87 o 
  -2  15  14        0.53        4.21      6.68 o 
  -1  15  14        8.64        2.86      5.62 o 
   0  15  14        5.57        2.10      6.08 o 
   1  15  14       14.12       18.52      9.50 o 
   2  15  14        9.93        3.30      6.99 o 
   3  15  14        9.87       10.28      6.47 o 
   4  15  14        1.09       -4.36     11.28 o 
   5  15  14      429.61      452.23     35.74 o 
  -5  16  14        2.44        3.64      4.14 o 
  -4  16  14        3.78        2.10      4.21 o 
  -3  16  14       21.24       17.78      4.77 o 
  -2  16  14       47.07       49.84      6.90 o 
  -1  16  14        4.22       12.96      7.30 o 
   0  16  14      100.40       91.08     12.35 o 
   1  16  14       53.00       58.67     10.42 o 
   2  16  14       20.21       12.79      6.29 o 
   3  16  14        3.67        8.05      6.75 o 
   4  16  14        0.34       -4.05     12.55 o 
   5  16  14       62.64       51.31     16.82 o 
  -4  17  14        1.67        2.66      3.85 o 
  -3  17  14        3.43       -1.20      3.69 o 
  -2  17  14       44.15       56.54      6.60 o 
  -1  17  14        6.94       18.07      7.38 o 
   0  17  14       20.26       21.22      8.49 o 
   1  17  14       11.55        3.37      6.96 o 
   2  17  14       40.28       53.63      9.09 o 
   3  17  14       88.55      101.44     20.25 o 
 -11   1  15        0.02        4.79      4.81 o 
 -10   1  15        1.20       -0.04      4.72 o 
  -9   1  15      106.16      120.14      8.41 o 
  -8   1  15        0.16        1.95      2.61 o 
  -7   1  15       49.83       48.28      3.85 o 
  -6   1  15      145.99      176.25      5.89 o 
  -5   1  15      183.46      185.35      4.59 o 
  -4   1  15       52.73       34.18      2.24 o 
  -3   1  15      115.99      120.05      3.43 o 
  -2   1  15      162.86      153.49      3.74 o 
  -1   1  15      105.96      110.12      3.55 o 
   0   1  15       46.69       48.25      2.61 o 
   1   1  15      428.76      477.97      7.28 o 
   2   1  15      533.21      523.76      7.78 o 
   3   1  15      125.27      128.70      4.11 o 
   4   1  15       94.69       87.91      4.14 o 
   5   1  15        0.44        2.87      1.93 o 
   6   1  15      131.22      133.20      6.36 o 
   7   1  15        3.25       -1.17      2.29 o 
   8   1  15       46.11       38.76      3.89 o 
   9   1  15        1.83       -1.98      2.92 o 
  10   1  15        4.60        1.39      3.29 o 
  11   1  15       40.57       38.26      5.14 o 
 -11   2  15       54.49       45.60     10.76 o 
 -10   2  15       26.47       24.49      6.52 o 
  -9   2  15       24.10       24.90      4.73 o 
  -8   2  15       92.78       99.91      5.72 o 
  -7   2  15      233.80      247.07      7.36 o 
  -6   2  15       56.21       46.29      3.35 o 
  -5   2  15      759.31      683.69     18.24 o 
  -4   2  15        2.98        0.78      1.42 o 
  -3   2  15        3.54        5.35      1.52 o 
  -2   2  15      741.42      674.37      8.70 o 
  -1   2  15       53.96       46.30      2.44 o 
   0   2  15      105.90      100.71      3.60 o 
   1   2  15       50.22       47.52      2.69 o 
   2   2  15      928.96      910.43     11.61 o 
   3   2  15      394.68      402.35      7.87 o 
   4   2  15      117.12      125.60      4.37 o 
   5   2  15      132.50      135.51      6.36 o 
   6   2  15      863.03      869.86     14.62 o 
   7   2  15       32.85       37.67      3.78 o 
   8   2  15       65.00       64.96      5.41 o 
   9   2  15        4.02       13.52      3.70 o 
  10   2  15      110.84       88.77      7.08 o 
  11   2  15       17.36       15.38      4.10 o 
 -11   3  15        2.87       10.84      4.59 o 
 -10   3  15        9.73       18.97      4.68 o 
  -9   3  15       43.71       49.92      7.67 o 
  -8   3  15      423.79      444.35     10.22 o 
  -7   3  15       95.44      108.52      5.56 o 
  -6   3  15       35.59       35.75      3.10 o 
  -5   3  15      177.83      171.95      5.79 o 
  -4   3  15      467.37      455.31      7.97 o 
  -3   3  15        9.06        9.55      1.80 o 
  -2   3  15     1079.05     1080.05     11.97 o 
  -1   3  15     3044.54     2922.86     31.04 o 
   0   3  15        1.02        5.19      2.58 o 
   1   3  15      208.07      218.25      6.04 o 
   2   3  15       17.95       16.13      1.98 o 
   3   3  15       14.12       12.36      1.81 o 
   4   3  15      299.19      287.64      7.40 o 
   5   3  15      122.78      131.01      7.75 o 
   6   3  15      322.55      338.35     10.11 o 
   7   3  15        1.32        2.98      3.00 o 
   8   3  15      165.67      165.89      8.17 o 
   9   3  15       25.71       26.40      4.32 o 
  10   3  15       16.83        9.01      3.73 o 
  11   3  15        2.87        6.60      5.24 o 
 -11   4  15       13.12        5.13      8.60 o 
 -10   4  15      170.10      198.76     15.94 o 
  -9   4  15       47.81       59.63      6.19 o 
  -8   4  15      109.59      130.78      9.01 o 
  -7   4  15      158.97      148.00      7.04 o 
  -6   4  15      401.45      427.01      9.29 o 
  -5   4  15        0.03       -2.02      2.02 o 
  -4   4  15      132.31      128.06      4.41 o 
  -3   4  15       62.60       58.11      3.30 o 
  -2   4  15       76.63       65.65      3.22 o 
  -1   4  15      514.36      494.67      9.56 o 
   0   4  15       44.34       57.78      2.78 o 
   1   4  15      170.85      131.94      3.92 o 
   2   4  15      174.00      205.49      4.70 o 
   3   4  15      167.63      160.79      5.65 o 
   4   4  15        3.26        2.88      2.58 o 
   5   4  15       37.23       57.97      5.71 o 
   6   4  15       94.64      104.89      6.73 o 
   7   4  15       41.75       36.06      4.58 o 
   8   4  15       90.00       89.79      6.11 o 
   9   4  15      253.10      245.31      8.97 o 
  10   4  15        1.34        5.76      3.54 o 
 -11   5  15       97.93      119.29     17.90 o 
 -10   5  15        3.54        1.48      7.30 o 
  -9   5  15       36.79       34.84     10.26 o 
  -8   5  15       14.68       21.14      5.15 o 
  -7   5  15        0.54        2.23      2.81 o 
  -6   5  15      478.88      444.89     14.94 o 
  -5   5  15        3.75        3.07      2.60 o 
  -4   5  15        3.60        2.58      1.88 o 
  -3   5  15      864.33      863.09     11.93 o 
  -2   5  15     1643.15     1509.49     18.30 o 
  -1   5  15      440.33      471.91      7.59 o 
   0   5  15        5.62        5.77      2.18 o 
   1   5  15      211.73      222.78      5.55 o 
   2   5  15       32.51       52.36      4.71 o 
   3   5  15      155.74      165.67      8.16 o 
   4   5  15       19.62       10.97      3.71 o 
   5   5  15        0.18       -0.79      2.48 o 
   6   5  15       31.10       34.17      6.99 o 
   7   5  15        2.37        2.15      2.95 o 
   8   5  15       47.52       36.63      4.48 o 
   9   5  15      255.31      253.91     10.08 o 
  10   5  15        7.34       13.54      3.86 o 
 -11   6  15        1.03        6.69      7.80 o 
 -10   6  15       55.67       67.56     13.80 o 
  -9   6  15      167.29      158.74     11.18 o 
  -8   6  15       27.24       34.34      5.22 o 
  -7   6  15      105.41       93.44      7.71 o 
  -6   6  15       19.96       14.80      3.29 o 
  -5   6  15       57.46       50.19      4.41 o 
  -4   6  15      236.03      226.97      7.27 o 
  -3   6  15        1.50        1.93      2.91 o 
  -2   6  15      287.46      261.62      6.74 o 
  -1   6  15     1773.52     1668.78     22.06 o 
   0   6  15      158.25      163.56      4.37 o 
   1   6  15      891.82      908.33     12.72 o 
   2   6  15      838.26      777.99     15.87 o 
   3   6  15        7.91       -1.79      2.35 o 
   4   6  15      306.93      298.73      8.00 o 
   5   6  15       52.84       62.35      5.08 o 
   6   6  15        1.57        4.74      3.11 o 
   7   6  15       46.77       46.36      5.07 o 
   8   6  15       11.51       11.03      3.64 o 
   9   6  15       90.76       89.31      6.59 o 
  10   6  15      222.52      263.20     11.31 o 
 -10   7  15      121.67      160.97     20.53 o 
  -9   7  15        9.71        2.47      4.53 o 
  -8   7  15      242.62      247.25     26.89 o 
  -7   7  15       16.44       15.09      3.57 o 
  -6   7  15      492.21      481.87     11.65 o 
  -5   7  15       98.36       81.47      5.49 o 
  -4   7  15       65.10       46.25      4.90 o 
  -3   7  15      424.55      423.60     10.02 o 
  -2   7  15       23.37       28.62      3.15 o 
  -1   7  15       11.85       15.68      2.64 o 
   0   7  15      344.36      329.51      7.80 o 
   1   7  15        6.96        9.40      2.96 o 
   2   7  15        7.08        7.08      3.63 o 
   3   7  15      901.37      888.15     28.15 o 
   4   7  15        1.85        4.25      2.42 o 
   5   7  15        0.48       -2.10      2.54 o 
   6   7  15       79.35       89.72      6.64 o 
   7   7  15       91.14      113.63      7.73 o 
   8   7  15        7.26        3.25      3.29 o 
   9   7  15       11.60        7.00      4.52 o 
  10   7  15       17.62       20.66      5.54 o 
 -10   8  15      118.88      129.73     11.06 o 
  -9   8  15       57.86       57.97     12.21 o 
  -8   8  15        1.33        6.40      3.69 o 
  -7   8  15      106.28      122.54      9.44 o 
  -6   8  15      253.43      258.97      7.90 o 
  -5   8  15       53.21       53.04      4.72 o 
  -4   8  15      105.38      114.17      6.37 o 
  -3   8  15      390.58      390.02     15.26 o 
  -2   8  15       86.56       66.13      4.72 o 
  -1   8  15       85.08       79.60      4.67 o 
   0   8  15      208.53      180.85      6.19 o 
   1   8  15      320.02      330.91      9.62 o 
   2   8  15        0.76       -0.48      3.47 o 
   3   8  15        2.21       -2.50      3.49 o 
   4   8  15      135.96      150.58     29.08 o 
   5   8  15      297.70      305.01     16.28 o 
   6   8  15      154.61      171.96     14.36 o 
   7   8  15       54.60       50.58     11.47 o 
   8   8  15      109.50      126.24     10.70 o 
   9   8  15       75.57       79.52     13.42 o 
 -10   9  15        3.00       12.11      4.89 o 
  -9   9  15      144.26      160.39     11.39 o 
  -8   9  15       79.33       79.63     10.82 o 
  -7   9  15      108.67      115.40      6.95 o 
  -6   9  15       98.70      112.55      8.45 o 
  -5   9  15       13.96       10.73      3.38 o 
  -4   9  15        1.18        5.85      2.85 o 
  -3   9  15       41.77       36.61      5.64 o 
  -2   9  15       31.59       36.24      3.85 o 
  -1   9  15       17.06       12.81      2.70 o 
   0   9  15        8.54        9.09      2.37 o 
   1   9  15      158.07      162.38      7.77 o 
   2   9  15       67.09       65.31      7.35 o 
   3   9  15       59.31       55.42      6.81 o 
   4   9  15      135.91      141.55     35.18 o 
   5   9  15      810.62      833.61     35.86 o 
   6   9  15      106.15       94.92     11.30 o 
   7   9  15      122.72      168.37     38.00 o 
   8   9  15        0.23        4.48      4.81 o 
   9   9  15       92.53       85.41      9.75 o 
  -9  10  15        8.72        2.84      4.82 o 
  -8  10  15      260.76      282.80     10.62 o 
  -7  10  15       20.65       23.59      4.73 o 
  -6  10  15      150.17      144.99      7.62 o 
  -5  10  15        2.88        7.67      3.04 o 
  -4  10  15        4.26        4.55      3.82 o 
  -3  10  15      264.66      258.36     11.37 o 
  -2  10  15       19.04       20.57      3.44 o 
  -1  10  15        0.02       -1.04      2.39 o 
   0  10  15        0.05        2.31      2.80 o 
   1  10  15       28.96       22.79      3.99 o 
   2  10  15       24.85       28.77      4.15 o 
   3  10  15      419.11      434.29     15.17 o 
   4  10  15       12.56       10.59      6.15 o 
   5  10  15        5.85       -0.64      5.01 o 
   6  10  15       50.50       58.60     16.22 o 
   7  10  15        7.55       14.88     10.12 o 
   8  10  15       12.20        6.04      5.08 o 
   9  10  15        6.88        2.94      5.76 o 
  -9  11  15        0.46        7.37      5.27 o 
  -8  11  15        5.05        4.86      4.04 o 
  -7  11  15        0.57        0.32      4.41 o 
  -6  11  15       13.89       12.65      3.77 o 
  -5  11  15       53.27       56.34      5.67 o 
  -4  11  15      305.77      293.37      9.19 o 
  -3  11  15       38.52       37.97      4.08 o 
  -2  11  15       17.41       15.33      3.23 o 
  -1  11  15        3.24        3.90      2.53 o 
   0  11  15       11.84       11.49      3.51 o 
   1  11  15       76.93       72.83      5.80 o 
   2  11  15       18.27       19.93      3.95 o 
   3  11  15        5.46       10.95      4.52 o 
   4  11  15       21.35       16.35     13.52 o 
   5  11  15       55.09       37.79      8.12 o 
   6  11  15       19.62       15.18      7.03 o 
   7  11  15        1.72        2.14      5.02 o 
   8  11  15        0.47       -0.24      4.83 o 
  -8  12  15       34.21       30.67      9.30 o 
  -7  12  15        0.10       -2.67      4.69 o 
  -6  12  15       45.84       64.96      5.78 o 
  -5  12  15        3.48        3.96      3.43 o 
  -4  12  15        6.67        3.81      3.39 o 
  -3  12  15       22.21       30.42      7.12 o 
  -2  12  15      100.51      103.53      6.25 o 
  -1  12  15       17.55       25.80      3.66 o 
   0  12  15      133.17      117.42      6.91 o 
   1  12  15       30.67       45.62      5.76 o 
   2  12  15        4.08        4.89      3.47 o 
   3  12  15        3.27        8.16      4.59 o 
   4  12  15       25.03       26.41     12.18 o 
   5  12  15        1.82       -0.94      5.23 o 
   6  12  15      155.39      183.37     15.77 o 
   7  12  15        2.55        4.21      5.38 o 
   8  12  15       53.86       55.14      9.29 o 
  -8  13  15      125.03      158.44     11.65 o 
  -7  13  15        1.16       -1.84      3.39 o 
  -6  13  15        5.26       10.54      3.78 o 
  -5  13  15       58.17       69.79      5.93 o 
  -4  13  15       19.98       17.08      4.38 o 
  -3  13  15        0.41       -2.09      2.95 o 
  -2  13  15        2.14        2.30      4.05 o 
  -1  13  15       18.95       14.37      3.72 o 
   0  13  15        0.81        2.65      3.37 o 
   1  13  15       17.37       22.98      4.29 o 
   2  13  15      225.90      204.63      9.00 o 
   3  13  15        1.07       -4.06      4.06 o 
   4  13  15       13.98       20.78     13.98 o 
   5  13  15        0.22       -6.27      6.27 o 
   6  13  15        0.67        2.72      5.56 o 
   7  13  15      103.64      113.98     15.43 o 
  -7  14  15       16.84       16.54      4.72 o 
  -6  14  15       19.09       14.11      4.19 o 
  -5  14  15       59.83       69.82      6.05 o 
  -4  14  15        1.41        0.58      3.15 o 
  -3  14  15       56.43       50.78      5.62 o 
  -2  14  15       11.88        8.51      3.77 o 
  -1  14  15       44.62       40.18      5.03 o 
   0  14  15        0.42        2.65      8.72 o 
   1  14  15       80.90       96.81     12.01 o 
   2  14  15       84.85       89.30      7.96 o 
   3  14  15       34.70       35.99     17.01 o 
   4  14  15      157.02      187.47     26.37 o 
   5  14  15       35.90       40.47     16.51 o 
   6  14  15       49.77       -0.79      5.90 o 
  -6  15  15       46.48       58.87      5.82 o 
  -5  15  15        7.75       12.79      4.00 o 
  -4  15  15      292.98      293.38     10.17 o 
  -3  15  15        0.61        3.04      3.68 o 
  -2  15  15       12.45       20.26      9.28 o 
  -1  15  15        2.46        1.99      4.76 o 
   0  15  15       30.80       26.92      7.88 o 
   1  15  15      122.80      125.70     13.79 o 
   2  15  15       18.49       25.34     13.32 o 
   3  15  15       37.79       28.16     14.78 o 
   4  15  15        7.61       -5.13     11.76 o 
   5  15  15       19.62       49.98     17.26 o 
  -5  16  15        0.12        3.87      9.80 o 
  -4  16  15        2.80        4.02      5.83 o 
  -3  16  15       31.96       32.11      6.21 o 
  -2  16  15        0.65        1.11      4.53 o 
  -1  16  15       20.02       22.87      8.60 o 
   0  16  15       35.17       26.70      8.62 o 
   1  16  15       92.45      137.81     15.07 o 
   2  16  15      182.38      210.69     14.11 o 
   3  16  15       47.85       90.15     19.17 o 
   4  16  15        0.01      -10.60     10.60 o 
  -3  17  15        3.49        8.32      4.62 o 
  -2  17  15      111.57      131.63     11.69 o 
  -1  17  15      239.79      275.60     17.83 o 
   0  17  15        7.97       11.71      5.93 o 
   1  17  15       11.99       17.94      7.91 o 
   2  17  15        6.82        8.10      8.30 o 
 -11   0  16        5.47        5.79      5.46 o 
 -10   0  16       26.19       31.86     10.67 o 
  -9   0  16      133.19      156.63     10.78 o 
  -8   0  16      219.75      212.69     11.15 o 
  -7   0  16        3.23        2.87      4.28 o 
  -6   0  16      114.64      124.32      7.98 o 
  -5   0  16       41.60       27.55      3.42 o 
  -4   0  16     1239.79     1084.38     18.88 o 
  -3   0  16      638.71      589.10     10.61 o 
  -2   0  16      146.36      121.11      5.51 o 
  -1   0  16      150.69      127.94      5.40 o 
   0   0  16      246.47      190.76     12.10 o 
   1   0  16      262.73      236.35      7.03 o 
   2   0  16      555.67      520.66     10.82 o 
   3   0  16        1.42       -2.09      2.09 o 
   4   0  16      253.59      248.02     13.68 o 
   5   0  16       45.91       53.67      5.34 o 
   6   0  16        1.34        2.72      3.05 o 
   7   0  16      171.39      158.78      7.89 o 
   8   0  16      425.82      417.73     11.94 o 
   9   0  16       95.44       98.24      9.44 o 
  10   0  16        6.16        3.35      4.78 o 
 -11   1  16        4.13        5.37      3.75 o 
 -10   1  16        0.89        1.30      3.28 o 
  -9   1  16        2.29       -0.70      2.98 o 
  -8   1  16       32.85       30.40      4.85 o 
  -7   1  16      169.71      171.07      6.16 o 
  -6   1  16      383.25      399.71      8.67 o 
  -5   1  16        6.47        6.16      1.86 o 
  -4   1  16     1237.06     1176.90     12.24 o 
  -3   1  16        1.85       -0.33      1.45 o 
  -2   1  16     1538.42     1421.73     15.46 o 
  -1   1  16        2.27        1.66      1.46 o 
   0   1  16      547.05      502.88      7.40 o 
   1   1  16      416.54      407.54      6.61 o 
   2   1  16      182.17      177.34      4.61 o 
   3   1  16      367.36      395.65      7.94 o 
   4   1  16      252.41      259.07      6.48 o 
   5   1  16      106.45       98.83      4.71 o 
   6   1  16      440.17      459.91     11.11 o 
   7   1  16      141.26      152.73      7.29 o 
   8   1  16       63.44       74.41      5.32 o 
   9   1  16        5.87        6.38      3.12 o 
  10   1  16        1.09       -0.81      3.27 o 
 -11   2  16        9.19       10.65      3.77 o 
 -10   2  16       49.32       41.79      5.79 o 
  -9   2  16       80.46       79.33      6.13 o 
  -8   2  16        7.98       14.05      3.24 o 
  -7   2  16       87.60       80.94      5.87 o 
  -6   2  16       56.03       58.33      3.76 o 
  -5   2  16        8.94       12.78      2.52 o 
  -4   2  16      413.26      378.59      6.43 o 
  -3   2  16       57.59       64.28      3.39 o 
  -2   2  16       57.22       54.22      2.68 o 
  -1   2  16        0.93       -1.50      1.72 o 
   0   2  16      186.70      163.70      4.40 o 
   1   2  16       48.64       39.23      2.61 o 
   2   2  16       40.15       42.21      4.62 o 
   3   2  16        1.14       -1.65      1.65 o 
   4   2  16        6.07        2.18      1.93 o 
   5   2  16       18.05       15.39      3.24 o 
   6   2  16        0.23        1.96      2.50 o 
   7   2  16       14.40       10.46      3.04 o 
   8   2  16       59.21       38.48      5.46 o 
   9   2  16       26.68       23.03      4.07 o 
  10   2  16      239.40      256.98     10.32 o 
 -11   3  16       17.60       21.52      4.79 o 
 -10   3  16      159.93      182.06      8.34 o 
  -9   3  16      306.29      339.06     17.44 o 
  -8   3  16       71.47       83.21      7.23 o 
  -7   3  16       37.46       42.89      6.31 o 
  -6   3  16      308.30      279.04      9.83 o 
  -5   3  16        6.28        4.77      2.33 o 
  -4   3  16       14.44       12.44      2.48 o 
  -3   3  16      498.55      486.90      7.68 o 
  -2   3  16      175.37      174.04      4.36 o 
  -1   3  16      291.70      280.02      6.27 o 
   0   3  16      769.18      690.23      9.42 o 
   1   3  16        8.82       18.31      2.09 o 
   2   3  16      383.32      392.90      9.42 o 
   3   3  16      200.37      201.41      5.33 o 
   4   3  16        0.45        0.96      2.25 o 
   5   3  16      339.17      381.28     13.52 o 
   6   3  16       96.43       93.32      7.21 o 
   7   3  16       65.76       54.23      5.53 o 
   8   3  16       24.07       25.55      4.01 o 
   9   3  16      156.64      136.12      7.70 o 
  10   3  16        2.47        0.20      3.27 o 
 -11   4  16       15.50       21.33      5.67 o 
 -10   4  16        1.56        6.57      4.91 o 
  -9   4  16       50.73       50.68      5.95 o 
  -8   4  16      173.99      160.29      7.80 o 
  -7   4  16      167.90      153.74      8.44 o 
  -6   4  16        5.53        2.92      2.40 o 
  -5   4  16        7.16        6.20      2.55 o 
  -4   4  16        6.44        5.15      2.01 o 
  -3   4  16      413.08      358.44      7.28 o 
  -2   4  16       34.81       39.95      2.99 o 
  -1   4  16      254.86      255.36      5.06 o 
   0   4  16      584.34      540.54     11.93 o 
   1   4  16        1.92        3.23      1.94 o 
   2   4  16      513.56      491.34      9.18 o 
   3   4  16       18.30       10.66      2.96 o 
   4   4  16      270.26      248.43      8.98 o 
   5   4  16        2.88        2.05      3.10 o 
   6   4  16       14.95       14.76      3.56 o 
   7   4  16       16.60       12.52      4.18 o 
   8   4  16        0.71        1.09      3.11 o 
   9   4  16       18.65       20.80      4.12 o 
  10   4  16        7.48        8.10      3.61 o 
 -10   5  16        6.04       12.18      5.74 o 
  -9   5  16       10.95       14.41      5.49 o 
  -8   5  16      201.57      192.60      9.67 o 
  -7   5  16       33.48       32.33      4.06 o 
  -6   5  16       73.24       76.23      5.47 o 
  -5   5  16       17.80       16.57      2.86 o 
  -4   5  16       32.17       29.69      3.01 o 
  -3   5  16      505.56      468.51      8.26 o 
  -2   5  16        4.38        6.04      2.20 o 
  -1   5  16      292.14      319.26      8.28 o 
   0   5  16     2334.65     2232.55     29.26 o 
   1   5  16     1460.26     1371.24     19.88 o 
   2   5  16      230.53      213.28      8.11 o 
   3   5  16      313.47      292.33      9.84 o 
   4   5  16       55.44       58.35      5.08 o 
   5   5  16      166.19      168.49      7.83 o 
   6   5  16       11.88        4.39      2.84 o 
   7   5  16        9.38       13.01      3.71 o 
   8   5  16        8.24       15.01      3.62 o 
   9   5  16       19.08       14.16      3.82 o 
  10   5  16        0.35        0.34      3.59 o 
 -10   6  16       81.64       76.09      9.04 o 
  -9   6  16        3.42        0.02      4.30 o 
  -8   6  16        3.70       12.38      6.12 o 
  -7   6  16       12.01        9.08      3.32 o 
  -6   6  16        1.64        6.07      2.83 o 
  -5   6  16      457.23      466.47     11.35 o 
  -4   6  16       51.84       40.02      3.60 o 
  -3   6  16       45.75       40.59      3.59 o 
  -2   6  16       91.90       82.02      7.13 o 
  -1   6  16      722.62      707.25     13.67 o 
   0   6  16       91.09       83.14      4.66 o 
   1   6  16      171.98      168.89      5.85 o 
   2   6  16       88.21       97.42      6.46 o 
   3   6  16        9.01        9.18      3.45 o 
   4   6  16        0.01       -2.47      2.47 o 
   5   6  16       70.92       76.31      5.70 o 
   6   6  16      108.98      118.63      7.06 o 
   7   6  16        0.25        2.29      3.20 o 
   8   6  16        0.42        0.49      3.03 o 
   9   6  16        2.24        1.55      3.39 o 
  10   6  16       57.41       61.70      7.95 o 
 -10   7  16        5.63        6.69     11.40 o 
  -9   7  16       27.28       41.30      7.07 o 
  -8   7  16        0.46       10.68      3.94 o 
  -7   7  16       37.26       35.90      6.94 o 
  -6   7  16       24.27       28.21      4.02 o 
  -5   7  16       20.39        8.89      4.57 o 
  -4   7  16        4.07        4.49      2.88 o 
  -3   7  16      310.98      305.09      7.94 o 
  -2   7  16       61.82       51.96      4.35 o 
  -1   7  16      451.82      434.26      9.43 o 
   0   7  16      426.67      418.71      9.13 o 
   1   7  16      169.85      171.72      7.19 o 
   2   7  16       95.82       92.44      8.06 o 
   3   7  16      219.94      226.69     10.86 o 
   4   7  16        0.06        5.30      5.09 o 
   5   7  16        8.14        8.03      3.74 o 
   6   7  16       58.88       77.20      8.91 o 
   7   7  16       56.41       59.57      6.07 o 
   8   7  16       39.53       37.92      4.82 o 
   9   7  16       72.01       85.81      7.62 o 
 -10   8  16       88.92      101.85     12.69 o 
  -9   8  16       88.81       91.46     14.50 o 
  -8   8  16        3.26        1.95      4.88 o 
  -7   8  16       54.64       52.29      5.12 o 
  -6   8  16      145.71      147.13      7.33 o 
  -5   8  16        6.82        3.45      2.73 o 
  -4   8  16      235.40      221.54      7.81 o 
  -3   8  16       80.89       66.59      4.96 o 
  -2   8  16       22.33       14.92      4.07 o 
  -1   8  16        3.76        5.87      3.35 o 
   0   8  16       13.49       10.23      2.66 o 
   1   8  16        0.91        1.65      2.65 o 
   2   8  16      248.70      245.91     13.96 o 
   3   8  16      610.95      643.39     18.62 o 
   4   8  16       31.18       26.29      7.32 o 
   5   8  16        2.44       -1.58      7.21 o 
   6   8  16        6.46        4.80      5.46 o 
   7   8  16       10.26        7.14      5.35 o 
   8   8  16       94.50       75.34      9.04 o 
   9   8  16        1.23        3.59      5.20 o 
  -9   9  16      245.42      255.22     13.50 o 
  -8   9  16        1.52        5.11      4.87 o 
  -7   9  16      136.28      138.86      7.85 o 
  -6   9  16       29.13       44.64      4.42 o 
  -5   9  16      280.17      268.29      8.90 o 
  -4   9  16      203.95      198.88      7.49 o 
  -3   9  16      179.78      141.81      8.19 o 
  -2   9  16        2.63       -0.59      2.42 o 
  -1   9  16      170.08      157.02      8.28 o 
   0   9  16       19.25       20.87      2.97 o 
   1   9  16      146.78      154.74      7.13 o 
   2   9  16      168.75      160.86     14.77 o 
   3   9  16       44.01       42.18      6.33 o 
   4   9  16        2.25        2.30      9.00 o 
   5   9  16      297.75      117.20     19.24 o 
   6   9  16       11.80       19.16      6.84 o 
   7   9  16        8.43        4.86      5.67 o 
   8   9  16        5.73        4.57      5.37 o 
   9   9  16       73.59       91.26     16.75 o 
  -9  10  16       26.06       30.45      6.60 o 
  -8  10  16       16.15       20.09      4.77 o 
  -7  10  16      193.15      207.29      9.15 o 
  -6  10  16        0.72        3.23      3.17 o 
  -5  10  16       23.64       23.33      3.85 o 
  -4  10  16       48.17       56.70      5.90 o 
  -3  10  16      197.85      181.83     12.10 o 
  -2  10  16      246.98      251.58     10.15 o 
  -1  10  16      106.18       95.71      5.79 o 
   0  10  16       27.49       26.98      4.04 o 
   1  10  16       59.48       49.97      5.01 o 
   2  10  16       50.87       31.70      5.77 o 
   3  10  16       22.06       25.04      9.67 o 
   4  10  16       66.78       49.05      8.61 o 
   5  10  16       59.31       53.75     19.79 o 
   6  10  16       26.23       30.69      8.00 o 
   7  10  16       28.40       39.30     20.14 o 
   8  10  16        7.45        7.20      5.71 o 
  -8  11  16       33.27       37.82      5.62 o 
  -7  11  16      331.54      330.63     11.78 o 
  -6  11  16       33.95       32.85      8.59 o 
  -5  11  16      145.16      172.93      8.67 o 
  -4  11  16      157.44      148.29      7.88 o 
  -3  11  16       48.97       46.39      4.56 o 
  -2  11  16      229.62      230.03      8.05 o 
  -1  11  16      230.85      249.73      8.90 o 
   0  11  16       20.87       22.26      3.90 o 
   1  11  16       71.71       72.15      5.90 o 
   2  11  16       50.72       53.18      7.19 o 
   3  11  16       23.98       20.24      5.28 o 
   4  11  16      251.31      250.09     15.26 o 
   5  11  16       10.03        2.78      9.13 o 
   6  11  16       45.29       53.38      9.91 o 
   7  11  16      236.16      259.54     16.51 o 
   8  11  16        3.49        9.84      5.13 o 
  -8  12  16       17.18       19.58      5.28 o 
  -7  12  16       11.49        9.43      4.19 o 
  -6  12  16       56.61       55.20      5.55 o 
  -5  12  16      245.67      248.90      9.02 o 
  -4  12  16        0.34       -2.66      3.09 o 
  -3  12  16        9.71       10.40      3.58 o 
  -2  12  16        0.21       -0.27      3.04 o 
  -1  12  16       31.29       31.72      3.97 o 
   0  12  16        0.28        4.96      3.51 o 
   1  12  16        3.37        2.10      3.75 o 
   2  12  16      122.52      125.44      9.87 o 
   3  12  16      201.48      223.65     12.06 o 
   4  12  16      144.97      154.90     14.25 o 
   5  12  16        4.97       -2.98      5.76 o 
   6  12  16        0.84        6.57      5.99 o 
   7  12  16       92.96       90.18     11.43 o 
  -7  13  16      174.99      187.18     11.35 o 
  -6  13  16        2.58       10.46      3.86 o 
  -5  13  16      154.03      160.56      8.37 o 
  -4  13  16       30.42       30.32      5.03 o 
  -3  13  16       31.18       37.31      5.09 o 
  -2  13  16      223.59      212.88     11.06 o 
  -1  13  16       31.34       30.30      4.62 o 
   0  13  16       62.86       60.51      7.55 o 
   1  13  16       23.03       20.91      4.92 o 
   2  13  16       28.94       27.46      5.42 o 
   3  13  16       99.90      109.62     12.10 o 
   4  13  16       84.16       79.60     11.02 o 
   5  13  16        0.10       -5.09      5.09 o 
   6  13  16      209.12      216.42     19.69 o 
  -6  14  16        0.38        3.69      3.48 o 
  -5  14  16        2.45        0.46      3.37 o 
  -4  14  16        2.83        2.40      3.60 o 
  -3  14  16       33.89       35.22      8.12 o 
  -2  14  16        1.71        2.82      3.42 o 
  -1  14  16       11.60       16.70      4.38 o 
   0  14  16       17.92       18.46      5.38 o 
   1  14  16        0.07       -4.83      6.93 o 
   2  14  16        1.38       -2.00      4.03 o 
   3  14  16        6.51       -2.79      5.91 o 
   4  14  16        7.01       -8.64     11.03 o 
   5  14  16      138.47      134.76     24.56 o 
   6  14  16        5.30       12.88     13.01 o 
  -5  15  16        1.98        3.07      3.63 o 
  -4  15  16       35.20       45.48      5.38 o 
  -3  15  16      145.71      164.41      8.90 o 
  -2  15  16       83.98       88.76     10.61 o 
  -1  15  16        3.66       11.87      4.84 o 
   0  15  16       71.46       64.62     10.65 o 
   1  15  16      237.96      245.00     17.00 o 
   2  15  16        0.03      -11.10     11.10 o 
   3  15  16      149.41      142.10     23.67 o 
   4  15  16        0.03       35.14     14.98 o 
  -4  16  16        3.81        3.87      3.86 o 
  -3  16  16        0.01        6.97      4.29 o 
  -2  16  16        6.50        5.68      4.41 o 
  -1  16  16       86.86      117.18     14.09 o 
   0  16  16        0.03       16.14      8.01 o 
   1  16  16       84.98       98.47     12.85 o 
 -11   1  17        4.35        4.11      3.60 o 
 -10   1  17      110.56      120.30      8.24 o 
  -9   1  17       22.12       15.41      3.76 o 
  -8   1  17        0.25        3.79      3.57 o 
  -7   1  17       12.26       11.16      3.32 o 
  -6   1  17       91.34       95.37      5.67 o 
  -5   1  17       39.60       41.85      3.53 o 
  -4   1  17        1.12        6.01      1.97 o 
  -3   1  17       24.49       21.61      2.12 o 
  -2   1  17      102.09       85.78      4.09 o 
  -1   1  17      291.82      262.95      8.10 o 
   0   1  17      449.68      438.15      8.24 o 
   1   1  17      106.14      105.98      5.47 o 
   2   1  17      221.79      195.87      5.45 o 
   3   1  17      968.09      932.99     15.06 o 
   4   1  17      411.40      408.11     12.01 o 
   5   1  17        0.00        1.57      2.16 o 
   6   1  17        0.18       -0.21      2.35 o 
   7   1  17       19.15       23.39      3.73 o 
   8   1  17        6.45        5.18      2.78 o 
   9   1  17        1.78        1.26      3.23 o 
  10   1  17       74.75       66.11      6.72 o 
 -11   2  17       13.71       23.98      5.15 o 
 -10   2  17        5.12       13.56      3.90 o 
  -9   2  17       35.15       36.18      4.64 o 
  -8   2  17       80.45       88.88      5.61 o 
  -7   2  17        5.41       -5.97      5.97 o 
  -6   2  17       15.87       12.57      3.92 o 
  -5   2  17        3.54        1.95      2.59 o 
  -4   2  17      566.11      542.74      8.71 o 
  -3   2  17        8.16        5.57      1.71 o 
  -2   2  17      298.96      270.23      6.36 o 
  -1   2  17       99.24       87.34      3.89 o 
   0   2  17       34.45       25.78      2.37 o 
   1   2  17      101.76      101.91      4.38 o 
   2   2  17       22.29       16.02      3.26 o 
   3   2  17      178.54      178.28      5.37 o 
   4   2  17        2.77        3.01      2.04 o 
   5   2  17        1.44       -0.43      2.40 o 
   6   2  17      153.30      170.73      7.61 o 
   7   2  17       17.00       13.79      3.50 o 
   8   2  17        6.84        8.52      3.26 o 
   9   2  17       13.20        3.20      3.40 o 
  10   2  17       16.99        8.26      3.70 o 
 -10   3  17        9.50       19.27      4.83 o 
  -9   3  17      142.91      168.18     14.54 o 
  -8   3  17       66.00       69.19      6.02 o 
  -7   3  17       11.81        9.63      3.48 o 
  -6   3  17        0.01        2.30      2.37 o 
  -5   3  17      526.00      499.39     11.72 o 
  -4   3  17      135.20      119.68      6.59 o 
  -3   3  17        5.06        8.35      1.79 o 
  -2   3  17      638.66      612.76      8.50 o 
  -1   3  17        9.05        5.33      1.88 o 
   0   3  17        2.08        6.90      2.09 o 
   1   3  17        8.17        4.40      1.96 o 
   2   3  17        0.09       -1.77      1.77 o 
   3   3  17      161.44      144.53      4.93 o 
   4   3  17       34.50       30.87      3.38 o 
   5   3  17      544.72      571.99     15.32 o 
   6   3  17       73.83       86.84      6.52 o 
   7   3  17       69.91       73.29      6.21 o 
   8   3  17      318.20      324.42     10.02 o 
   9   3  17       26.35       20.91      4.21 o 
  10   3  17       11.96        9.83      4.00 o 
 -10   4  17       53.01       60.62      8.18 o 
  -9   4  17      402.90      432.10     17.08 o 
  -8   4  17        2.80        7.88      3.34 o 
  -7   4  17      112.17      108.13      7.02 o 
  -6   4  17      275.57      275.68      7.72 o 
  -5   4  17      216.34      215.24      6.79 o 
  -4   4  17       49.48       61.50      4.11 o 
  -3   4  17      120.34      107.68      4.50 o 
  -2   4  17      636.66      577.75      9.44 o 
  -1   4  17       23.04       19.92      2.21 o 
   0   4  17      142.29      147.36      5.13 o 
   1   4  17      977.91     1013.81     16.09 o 
   2   4  17       35.45       38.38      3.02 o 
   3   4  17      117.57      133.48      6.02 o 
   4   4  17       64.25       53.76      4.90 o 
   5   4  17      151.59      145.53      8.70 o 
   6   4  17        5.63        1.88      2.88 o 
   7   4  17        2.75        1.74      3.02 o 
   8   4  17       89.21       73.89      6.70 o 
   9   4  17      142.42      159.74      9.11 o 
  10   4  17        0.03        3.54      3.49 o 
 -10   5  17       26.31       27.02      5.97 o 
  -9   5  17       24.59       24.17      6.25 o 
  -8   5  17       57.91       52.85      6.61 o 
  -7   5  17       25.37       23.55      3.93 o 
  -6   5  17        1.44        5.03      3.01 o 
  -5   5  17        6.84        4.93      3.03 o 
  -4   5  17       39.33       30.99      3.83 o 
  -3   5  17       82.37       67.58      3.87 o 
  -2   5  17        6.27       -0.45      2.15 o 
  -1   5  17        9.31        9.61      2.29 o 
   0   5  17      884.60      916.02     15.21 o 
   1   5  17        0.92       -0.67      2.16 o 
   2   5  17       89.70       82.94      4.62 o 
   3   5  17      189.91      204.90      7.92 o 
   4   5  17        0.15        0.17      2.70 o 
   5   5  17       67.28       76.26      5.88 o 
   6   5  17        0.82        1.89      2.89 o 
   7   5  17       21.45       22.89      4.50 o 
   8   5  17       45.70       50.16      5.24 o 
   9   5  17       45.07       29.70      7.18 o 
 -10   6  17      148.71      173.25     11.70 o 
  -9   6  17        0.41        2.68      4.34 o 
  -8   6  17      234.17      253.68     12.76 o 
  -7   6  17       57.82       62.34      6.17 o 
  -6   6  17       79.69       68.46      5.44 o 
  -5   6  17       14.51       16.40      3.50 o 
  -4   6  17     1015.38     1001.24     18.25 o 
  -3   6  17       60.36       59.53      4.25 o 
  -2   6  17        0.43        1.27      2.31 o 
  -1   6  17      901.78      843.62     15.18 o 
   0   6  17      524.27      488.02     16.09 o 
   1   6  17      280.86      283.12      8.83 o 
   2   6  17        0.92        2.72      2.60 o 
   3   6  17      360.07      343.97     13.83 o 
   4   6  17       20.59       24.02      4.77 o 
   5   6  17        7.59        7.73      3.36 o 
   6   6  17       70.59       77.96      6.18 o 
   7   6  17       50.96       53.85      6.40 o 
   8   6  17        3.20        5.67      3.42 o 
   9   6  17        1.68        8.77      3.81 o 
 -10   7  17       31.26       38.47      7.09 o 
  -9   7  17        3.37        9.01      5.29 o 
  -8   7  17        5.84        8.56      5.08 o 
  -7   7  17        3.75       -0.11      3.06 o 
  -6   7  17       57.49       61.96      9.93 o 
  -5   7  17       21.78       17.80      3.57 o 
  -4   7  17        0.29        6.14      2.95 o 
  -3   7  17      539.06      505.29     11.75 o 
  -2   7  17       87.68       96.14      5.78 o 
  -1   7  17       17.34        8.05      3.69 o 
   0   7  17       28.82       27.43      3.35 o 
   1   7  17       56.60       64.31      5.08 o 
   2   7  17      245.40      255.67     24.51 o 
   3   7  17       72.41       73.87      7.83 o 
   4   7  17      296.87      293.79     15.84 o 
   5   7  17      106.90       90.70     13.54 o 
   6   7  17      244.51      272.92     17.90 o 
   7   7  17       20.28       32.65      7.44 o 
   8   7  17        7.41        6.13      4.09 o 
   9   7  17        0.08        0.50      3.86 o 
  -9   8  17       34.65       50.90      7.76 o 
  -8   8  17       51.94       43.08     13.91 o 
  -7   8  17      107.24      129.69      8.12 o 
  -6   8  17      216.77      208.05      8.09 o 
  -5   8  17      126.12      138.46      7.87 o 
  -4   8  17       15.16       17.19      3.38 o 
  -3   8  17      140.33      135.24      6.70 o 
  -2   8  17      273.85      303.13      8.94 o 
  -1   8  17      420.66      410.03     10.28 o 
   0   8  17       58.33       58.54      4.27 o 
   1   8  17      177.22      185.30     10.24 o 
   2   8  17        2.09       -2.78      3.80 o 
   3   8  17      234.68      243.01     11.68 o 
   4   8  17       84.01       87.86     10.79 o 
   5   8  17      309.18      275.69     20.47 o 
   6   8  17        7.85        4.22      5.69 o 
   7   8  17        0.87        3.30      5.53 o 
   8   8  17        1.45       -0.36      4.63 o 
   9   8  17        0.01        4.54      5.99 o 
  -9   9  17      156.09      189.97     12.49 o 
  -8   9  17        5.23        5.07      4.92 o 
  -7   9  17        3.27        5.93      7.02 o 
  -6   9  17        2.20        3.62      3.44 o 
  -5   9  17       43.81       37.90      4.49 o 
  -4   9  17       69.82       72.58      5.79 o 
  -3   9  17       19.03       13.08      3.15 o 
  -2   9  17        2.35        4.06      2.79 o 
  -1   9  17        1.50        4.44      2.79 o 
   0   9  17       83.90       95.95      5.37 o 
   1   9  17       77.60       74.64     11.22 o 
   2   9  17        5.36        6.81      4.32 o 
   3   9  17        8.98       13.56      4.88 o 
   4   9  17      111.15       94.66     23.26 o 
   5   9  17       27.82       20.74      7.03 o 
   6   9  17       94.24      100.10     12.54 o 
   7   9  17       30.63       21.83     11.50 o 
   8   9  17        6.51        4.53      5.05 o 
  -8  10  17      206.83      208.71     24.75 o 
  -7  10  17       97.97      104.47      7.69 o 
  -6  10  17        0.03        0.47      3.46 o 
  -5  10  17       19.38       17.07      4.30 o 
  -4  10  17       44.28       36.46      4.92 o 
  -3  10  17      362.25      348.82     10.03 o 
  -2  10  17       30.51       32.76      4.09 o 
  -1  10  17        1.63        3.22      2.64 o 
   0  10  17        3.17        7.54      2.73 o 
   1  10  17      238.11      242.99      9.12 o 
   2  10  17        6.61        8.92      4.40 o 
   3  10  17       39.21       38.84      6.40 o 
   4  10  17       50.40       41.05     14.09 o 
   5  10  17        0.38        3.96      6.22 o 
   6  10  17        0.45       -5.59     16.44 o 
   7  10  17       73.43       73.23     11.16 o 
   8  10  17        4.90        6.85      6.02 o 
  -8  11  17        0.25        0.42      4.77 o 
  -7  11  17      234.80      219.22      9.83 o 
  -6  11  17       83.89      101.95      7.01 o 
  -5  11  17        5.24        6.27      4.15 o 
  -4  11  17       69.37       78.27      6.53 o 
  -3  11  17       37.32       34.11      5.03 o 
  -2  11  17       12.15       14.90      5.54 o 
  -1  11  17       22.00       17.42      3.54 o 
   0  11  17       74.04       75.92      8.63 o 
   1  11  17       52.22       55.93      5.56 o 
   2  11  17       25.09       22.35      7.51 o 
   3  11  17        7.64        2.72      4.50 o 
   4  11  17        4.91        6.09      6.03 o 
   5  11  17        2.67       -2.91      5.62 o 
   6  11  17       27.22       10.48      7.37 o 
   7  11  17      116.31      118.37     13.02 o 
  -7  12  17       35.26       32.91      7.22 o 
  -6  12  17       68.84       83.33      6.63 o 
  -5  12  17        0.01       -1.73      3.37 o 
  -4  12  17       24.67       35.90      5.16 o 
  -3  12  17       57.48       66.70     10.76 o 
  -2  12  17        8.78       11.29      4.01 o 
  -1  12  17        0.01       -2.61      2.99 o 
   0  12  17       48.87       58.31      7.29 o 
   1  12  17       39.20       46.05      6.67 o 
   2  12  17       79.32       94.18      9.17 o 
   3  12  17        4.08       -0.45      5.39 o 
   4  12  17        4.35       15.87      7.67 o 
   5  12  17        5.55        3.63     14.34 o 
   6  12  17        2.27       -2.62      4.99 o 
  -6  13  17       20.85       29.73      7.03 o 
  -5  13  17      147.18      159.54     10.50 o 
  -4  13  17       19.13       28.44      5.11 o 
  -3  13  17      171.62      194.50      8.96 o 
  -2  13  17        2.75        2.97      3.48 o 
  -1  13  17       34.82       30.72      4.59 o 
   0  13  17       72.02       54.80      7.41 o 
   1  13  17       33.10       33.38      7.58 o 
   2  13  17        0.01        3.04      5.04 o 
   3  13  17        0.03       -0.44      5.93 o 
   4  13  17       73.81       65.84     10.63 o 
   5  13  17       34.51       12.61      7.50 o 
   6  13  17        0.22        2.28      7.13 o 
  -6  14  17       37.40       44.68      9.36 o 
  -5  14  17        1.17        4.44      3.47 o 
  -4  14  17       24.25       27.55      7.47 o 
  -3  14  17       18.04       17.07      4.44 o 
  -2  14  17        0.53        4.15      3.71 o 
  -1  14  17       47.68       52.91      5.75 o 
   0  14  17       75.60       71.92     10.41 o 
   1  14  17      144.67      173.34     13.36 o 
   2  14  17        8.94       11.00      6.54 o 
   3  14  17       66.57       85.40     11.54 o 
   4  14  17       13.48       13.33     12.28 o 
   5  14  17        1.68        8.87     12.98 o 
  -4  15  17       35.47       48.33      5.52 o 
  -3  15  17      195.80      208.44      9.75 o 
  -2  15  17        9.82        9.15      4.17 o 
  -1  15  17       52.39       55.52      6.01 o 
   0  15  17       71.77       55.89     10.40 o 
   1  15  17       12.41       24.98      8.81 o 
   3  15  17       39.03       35.23     15.33 o 
   4  15  17       19.07       16.47     14.19 o 
  -2  16  17       50.66       65.17      7.44 o 
  -1  16  17        2.89       15.14     15.74 o 
   0  16  17        2.67       22.90      8.53 o 
   1  16  17      270.21      244.98     18.14 o 
 -10   0  18       33.98       28.80      6.58 o 
  -9   0  18       89.43       73.24      9.68 o 
  -8   0  18       48.95       49.41      7.21 o 
  -7   0  18      344.95      368.35     16.41 o 
  -6   0  18      111.06      128.84     22.28 o 
  -5   0  18       84.21       92.27     10.84 o 
  -4   0  18        9.81        1.84      3.06 o 
  -3   0  18       14.54       11.45      3.08 o 
  -2   0  18     3742.65     3454.80     48.20 o 
  -1   0  18       45.36       52.17      4.80 o 
   0   0  18       33.69       31.24      3.99 o 
   1   0  18      136.50      113.42      7.70 o 
   2   0  18      382.58      342.95     10.01 o 
   3   0  18       17.83       22.06      6.79 o 
   4   0  18      163.55      166.43      8.37 o 
   5   0  18      100.90      113.47      7.45 o 
   6   0  18       42.72       53.22      5.87 o 
   7   0  18        7.03        2.55      3.43 o 
   8   0  18      274.40      304.36     10.63 o 
   9   0  18        0.02        3.94      3.72 o 
 -10   1  18       15.94       17.81      4.31 o 
  -9   1  18       39.79       38.31      4.81 o 
  -8   1  18       35.03       39.86      4.68 o 
  -7   1  18      177.97      182.43      8.26 o 
  -6   1  18       11.16       10.17      3.23 o 
  -5   1  18        0.99       -2.43      2.43 o 
  -4   1  18      210.73      201.54      6.05 o 
  -3   1  18       42.38       39.75      3.51 o 
  -2   1  18       99.63       93.94      4.02 o 
  -1   1  18      162.80      157.73      5.01 o 
   0   1  18       60.53       57.37      3.46 o 
   1   1  18       59.68       60.54      3.75 o 
   2   1  18        6.02        1.15      1.95 o 
   3   1  18       53.89       60.90      3.91 o 
   4   1  18      325.85      329.83      7.85 o 
   5   1  18      122.64      123.73      5.44 o 
   6   1  18        6.54        6.31      2.67 o 
   7   1  18       57.27       55.32      4.86 o 
   8   1  18        2.29       -1.45      2.59 o 
   9   1  18        6.30        4.39      3.48 o 
 -10   2  18        8.69       12.98      4.54 o 
  -9   2  18        0.86        6.73      4.11 o 
  -8   2  18        1.62        5.63      3.41 o 
  -7   2  18      662.87      706.32     15.80 o 
  -6   2  18       44.83       45.35      4.38 o 
  -5   2  18      742.20      719.72     13.05 o 
  -4   2  18      310.33      290.63      7.06 o 
  -3   2  18       44.75       52.11      3.55 o 
  -2   2  18        5.98        8.56      2.09 o 
  -1   2  18        4.12        3.78      1.99 o 
   0   2  18     1290.66     1213.17     15.97 o 
   1   2  18        0.64       -1.41      1.88 o 
   2   2  18       25.88       23.51      2.79 o 
   3   2  18       71.01       89.16      4.47 o 
   4   2  18       80.69       73.41      4.18 o 
   5   2  18        6.33        6.75      2.52 o 
   6   2  18      141.80      137.02      9.36 o 
   7   2  18      121.55      128.84     11.39 o 
   8   2  18        5.60       10.54      3.65 o 
   9   2  18       25.16       37.75      4.83 o 
 -10   3  18      103.83      137.58     11.73 o 
  -9   3  18        8.05       13.06      4.51 o 
  -8   3  18       11.14        9.29      4.13 o 
  -7   3  18        6.43       -3.11      3.12 o 
  -6   3  18        0.41       -0.32      3.15 o 
  -5   3  18       81.15       92.60      5.30 o 
  -4   3  18       50.88       60.41      4.59 o 
  -3   3  18        3.93        2.08      1.76 o 
  -2   3  18      254.61      234.22      6.72 o 
  -1   3  18        8.08       -1.12      2.72 o 
   0   3  18       12.72        0.68      2.12 o 
   1   3  18       29.73       34.99      5.25 o 
   2   3  18       85.70       72.43      4.04 o 
   3   3  18      380.74      375.24      7.85 o 
   4   3  18       28.66       18.00      4.23 o 
   5   3  18       24.88       19.67      5.76 o 
   6   3  18       44.58       43.41      5.16 o 
   7   3  18       59.13       52.70      5.66 o 
   8   3  18       22.76       23.34      4.22 o 
   9   3  18       13.17        9.81      3.79 o 
 -10   4  18        1.95        3.81      4.94 o 
  -9   4  18       25.24       27.53      6.61 o 
  -8   4  18      114.60      122.49      8.88 o 
  -7   4  18      110.43      130.29      9.19 o 
  -6   4  18        1.86       -1.09      2.37 o 
  -5   4  18        0.55        3.99      2.46 o 
  -4   4  18        1.49        0.44      2.28 o 
  -3   4  18       28.48       27.12      2.87 o 
  -2   4  18      481.88      483.44      9.79 o 
  -1   4  18       41.10       34.55      3.12 o 
   0   4  18       11.88       15.50      3.38 o 
   1   4  18      922.19      945.61     15.26 o 
   2   4  18      297.84      302.55      9.29 o 
   3   4  18       28.09       34.80      3.18 o 
   4   4  18       52.33       45.56      4.88 o 
   5   4  18       15.71       17.04      4.32 o 
   6   4  18        3.00        2.19      3.04 o 
   7   4  18       45.43       38.39      5.04 o 
   8   4  18       22.73       17.08      3.99 o 
   9   4  18        0.40        0.07      3.19 o 
 -10   5  18       27.75       29.11      6.35 o 
  -9   5  18        1.47       -4.39      4.39 o 
  -8   5  18       11.35        9.70      4.88 o 
  -7   5  18       11.41        9.39      3.53 o 
  -6   5  18       19.83       11.98      4.80 o 
  -5   5  18      119.08      132.93      6.66 o 
  -4   5  18      105.88      100.47      7.63 o 
  -3   5  18       27.46       32.63      3.86 o 
  -2   5  18       24.39       23.34      2.99 o 
  -1   5  18       45.01       45.98      5.78 o 
   0   5  18      289.54      290.97      8.03 o 
   1   5  18      684.01      684.72     18.48 o 
   2   5  18        0.15       -1.71      2.21 o 
   3   5  18        2.41        0.53      3.52 o 
   4   5  18       15.61       17.01      4.14 o 
   5   5  18       14.51       14.03      3.71 o 
   6   5  18       94.58       83.70      6.47 o 
   7   5  18      314.96      319.31     10.69 o 
   8   5  18       36.72       25.01      4.32 o 
   9   5  18        8.96        3.44      3.34 o 
  -9   6  18        1.58       -1.58      4.64 o 
  -8   6  18        3.42        6.00      4.91 o 
  -7   6  18       42.26       50.86      5.73 o 
  -6   6  18        1.25        0.55      2.88 o 
  -5   6  18        1.25        4.05      3.27 o 
  -4   6  18      111.04      111.77      7.00 o 
  -3   6  18       18.45       19.48      3.44 o 
  -2   6  18        1.33        4.22      2.64 o 
  -1   6  18       99.94      102.38      5.30 o 
   0   6  18        3.64       -2.79      2.79 o 
   1   6  18        4.49        1.68      2.92 o 
   2   6  18       58.87       56.01      8.14 o 
   3   6  18       86.96       77.92      6.36 o 
   4   6  18      330.15      324.70     12.47 o 
   5   6  18       25.70       17.91      3.89 o 
   6   6  18        0.45        1.22      2.90 o 
   7   6  18       85.21       89.62      6.69 o 
   8   6  18        0.22       -2.81      2.97 o 
   9   6  18        0.27       -0.94      3.25 o 
  -9   7  18       10.95        7.38      5.61 o 
  -8   7  18        1.52       -1.03      4.38 o 
  -7   7  18       12.14       12.09      4.53 o 
  -6   7  18      120.44      119.73      7.49 o 
  -5   7  18        5.75        4.83      2.96 o 
  -4   7  18       17.07       16.27      3.40 o 
  -3   7  18      146.12      143.08      9.89 o 
  -2   7  18      166.78      168.98      6.99 o 
  -1   7  18      215.92      210.05      7.37 o 
   0   7  18       67.02       69.81      7.00 o 
   1   7  18       80.27       85.54      6.06 o 
   2   7  18      783.84      780.31     28.47 o 
   3   7  18      275.51      290.94     14.23 o 
   4   7  18        6.97        7.50      5.60 o 
   5   7  18      211.68      228.46     18.85 o 
   6   7  18        3.61        7.95      6.06 o 
   7   7  18        6.21        3.27     13.34 o 
   8   7  18       25.62       22.70      6.48 o 
  -9   8  18       10.32        8.93      5.07 o 
  -8   8  18       58.95       64.28      8.50 o 
  -7   8  18        2.07       -1.11      3.39 o 
  -6   8  18        0.99       -2.35      4.02 o 
  -5   8  18       76.99       76.70      6.40 o 
  -4   8  18        2.61        3.47      4.12 o 
  -3   8  18      211.84      206.64      7.66 o 
  -2   8  18      112.73      113.78      6.36 o 
  -1   8  18      199.32      194.83      7.22 o 
   0   8  18      344.91      342.44     10.20 o 
   1   8  18        8.59        4.74      4.12 o 
   2   8  18       72.46       72.55      7.84 o 
   3   8  18        4.65        5.50      4.35 o 
   4   8  18       76.67       84.19     21.83 o 
   5   8  18       39.91       30.42      8.08 o 
   6   8  18       11.05        5.21      6.01 o 
   7   8  18       28.08       22.87     20.70 o 
   8   8  18       11.59        6.95      6.58 o 
  -8   9  18       16.28       10.44      5.40 o 
  -7   9  18      161.60      168.88     11.25 o 
  -6   9  18        9.20        5.12      3.72 o 
  -5   9  18        7.81        8.07      5.87 o 
  -4   9  18        9.40        3.30      4.97 o 
  -3   9  18        6.50        6.94      4.12 o 
  -2   9  18       53.60       58.98      5.13 o 
  -1   9  18       33.54       28.00      3.79 o 
   0   9  18        5.79        5.23      2.56 o 
   1   9  18        0.57       -3.09      3.74 o 
   2   9  18       76.30       74.45      8.07 o 
   3   9  18       13.89        7.78      4.65 o 
   4   9  18       33.30       30.76      7.83 o 
   5   9  18      259.99      285.62     17.35 o 
   6   9  18       17.40       23.45      8.03 o 
   7   9  18        2.13       12.43      6.47 o 
   8   9  18        1.61       -2.06      4.75 o 
  -8  10  18       69.53       81.48     10.17 o 
  -7  10  18        0.97        3.06      3.96 o 
  -6  10  18       74.68       63.58      6.35 o 
  -5  10  18       82.66       87.23      7.05 o 
  -4  10  18      109.05      101.65     14.13 o 
  -3  10  18       38.93       38.07      4.89 o 
  -2  10  18        0.94        0.44      2.61 o 
  -1  10  18      228.99      235.97      8.17 o 
   0  10  18       91.49      108.33      6.10 o 
   1  10  18       74.41       80.85      8.17 o 
   2  10  18       22.62       24.63      5.80 o 
   3  10  18       21.88       25.02      6.36 o 
   4  10  18       17.73       13.45     15.36 o 
   5  10  18      484.16      563.88     24.56 o 
   6  10  18        0.07        9.25      6.13 o 
   7  10  18      197.02      186.62     25.11 o 
  -7  11  18      156.13      162.27      9.23 o 
  -6  11  18        2.67        3.64      3.80 o 
  -5  11  18       58.50       51.34      5.99 o 
  -4  11  18        1.02        2.12      3.64 o 
  -3  11  18       80.10       83.85      9.04 o 
  -2  11  18        4.46        0.54      3.30 o 
  -1  11  18       26.79       38.75      7.03 o 
   0  11  18        6.28       12.93      4.65 o 
   1  11  18       10.78        9.48      4.57 o 
   2  11  18      173.07      165.09     15.25 o 
   3  11  18       20.68       25.30      9.64 o 
   4  11  18        0.01        1.47      8.01 o 
   5  11  18        9.08        5.17     10.12 o 
   6  11  18       36.95       28.75     10.52 o 
   7  11  18        2.40        0.09      7.89 o 
  -7  12  18       32.60       34.48      6.66 o 
  -6  12  18      160.08      187.77      9.60 o 
  -5  12  18       13.97        0.68      3.62 o 
  -4  12  18       27.66       26.06      4.76 o 
  -3  12  18       88.14       94.37      7.24 o 
  -2  12  18      190.68      187.96     10.08 o 
  -1  12  18       54.18       40.87      5.13 o 
   0  12  18       77.17       66.84     10.22 o 
   1  12  18        6.17       10.05      6.89 o 
   2  12  18      126.55      132.57     12.95 o 
   3  12  18       33.76       41.73      8.78 o 
   4  12  18      176.58      199.11     16.73 o 
   5  12  18       60.71       63.88     13.41 o 
   6  12  18       13.07        2.39      9.79 o 
  -6  13  18       19.84       26.58      4.60 o 
  -5  13  18      193.82      204.15      8.91 o 
  -4  13  18        1.16        5.57      3.89 o 
  -3  13  18        2.98        2.90      3.82 o 
  -2  13  18       51.21       58.20      8.51 o 
  -1  13  18       19.79       25.48      4.53 o 
   0  13  18      120.84      112.71      9.85 o 
   1  13  18       22.01       12.64      7.65 o 
   2  13  18       77.87       98.01     20.19 o 
   3  13  18       59.73       80.12     11.45 o 
   4  13  18        7.47       -0.71      6.84 o 
   5  13  18       17.23       19.20     13.33 o 
  -5  14  18       40.72       53.34      5.83 o 
  -4  14  18      108.09      130.16      8.65 o 
  -3  14  18        2.48        2.93      3.84 o 
  -2  14  18        9.78       17.42      4.36 o 
  -1  14  18       21.43       23.60      4.58 o 
   0  14  18       32.13       40.30      6.94 o 
   1  14  18       22.81       35.12      9.71 o 
   2  14  18       76.58       85.89     11.14 o 
   3  14  18      164.85      222.54     24.51 o 
   4  14  18        2.98       -2.46      6.42 o 
  -3  15  18       73.22       73.23      6.92 o 
  -2  15  18       22.48       24.05      4.85 o 
  -1  15  18      114.82      127.41     22.58 o 
   0  15  18        2.78        5.02      4.84 o 
 -10   1  19      155.61      199.03     11.01 o 
  -9   1  19      118.13      144.71     10.19 o 
  -8   1  19       47.65       67.42      6.78 o 
  -7   1  19       20.88       23.10      4.25 o 
  -6   1  19       73.18       82.33      5.87 o 
  -5   1  19        4.38        1.51      2.42 o 
  -4   1  19      122.26      138.51      5.83 o 
  -3   1  19       70.58       57.03      3.97 o 
  -2   1  19        8.04       10.00      2.21 o 
  -1   1  19       42.49       50.84      3.42 o 
   0   1  19       33.24       26.01      2.75 o 
   1   1  19       40.96       29.50      3.16 o 
   2   1  19        3.96        4.04      2.18 o 
   3   1  19       10.32        9.12      2.56 o 
   4   1  19        2.02        4.44      2.37 o 
   5   1  19       13.59       10.78      2.77 o 
   6   1  19        4.77        2.04      2.52 o 
   7   1  19        7.31        7.00      2.86 o 
   8   1  19       28.15       27.67      3.84 o 
   9   1  19       11.55        8.50      4.25 o 
 -10   2  19      223.26      246.02     11.15 o 
  -9   2  19       55.46       66.29      7.42 o 
  -8   2  19       54.32       77.68      7.76 o 
  -7   2  19        9.00       15.18      5.47 o 
  -6   2  19        1.42       -1.61      2.91 o 
  -5   2  19       47.20       66.66      4.70 o 
  -4   2  19        0.01       -1.98      1.98 o 
  -3   2  19       20.96       13.24      2.70 o 
  -2   2  19        9.17        8.70      2.46 o 
  -1   2  19       51.82       51.83      3.70 o 
   0   2  19      124.10      133.19      5.18 o 
   1   2  19      290.21      268.64      6.79 o 
   2   2  19      144.41      156.99      5.50 o 
   3   2  19      243.44      258.03      9.33 o 
   4   2  19       35.09       32.16      3.51 o 
   5   2  19       24.15       21.86      3.18 o 
   6   2  19        3.79        1.01      3.03 o 
   7   2  19       27.30       23.01      3.85 o 
   8   2  19       35.70       36.97      4.79 o 
   9   2  19        6.35        7.65      3.74 o 
 -10   3  19       11.51       19.44      5.60 o 
  -9   3  19        1.47       -0.97      4.43 o 
  -8   3  19       79.13       79.57      7.33 o 
  -7   3  19       66.56       70.77      6.21 o 
  -6   3  19      170.95      179.31      6.92 o 
  -5   3  19       16.89       10.57      4.07 o 
  -4   3  19      222.37      215.31      6.83 o 
  -3   3  19       81.45       82.79      4.86 o 
  -2   3  19      143.79      147.02      6.09 o 
  -1   3  19        0.07        0.51      2.00 o 
   0   3  19       14.89       18.18      2.77 o 
   1   3  19        0.04        1.28      1.96 o 
   2   3  19       54.49       62.44      3.99 o 
   3   3  19      593.24      634.39     10.89 o 
   4   3  19      134.43      151.43      6.03 o 
   5   3  19      240.50      237.76      8.65 o 
   6   3  19       52.98       47.75      5.44 o 
   7   3  19       14.50       12.27      4.06 o 
   8   3  19       48.77       41.60      5.08 o 
   9   3  19        7.92        8.95      3.81 o 
  -9   4  19        0.00       -3.15      4.64 o 
  -8   4  19      140.40      147.60     11.56 o 
  -7   4  19       16.99       22.84      5.89 o 
  -6   4  19       28.28       34.59      4.41 o 
  -5   4  19      208.34      242.86      7.40 o 
  -4   4  19       15.56        8.38      2.65 o 
  -3   4  19      342.77      334.01      9.67 o 
  -2   4  19       21.01       14.30      3.15 o 
  -1   4  19      189.35      179.07      5.86 o 
   0   4  19        4.70        4.49      2.28 o 
   1   4  19       11.17       13.69      2.65 o 
   2   4  19        8.31        6.47      2.41 o 
   3   4  19        2.28       -0.12      2.30 o 
   4   4  19      237.88      232.17      9.78 o 
   5   4  19        1.66        0.43      3.52 o 
   6   4  19        6.00        4.56      3.57 o 
   7   4  19       18.56       15.04      4.29 o 
   8   4  19        0.86        2.99      3.26 o 
   9   4  19       23.71       12.11      3.94 o 
  -9   5  19        0.22        3.05      5.24 o 
  -8   5  19      262.52      281.30     13.99 o 
  -7   5  19        0.45        1.55      4.44 o 
  -6   5  19      125.61      141.14      9.94 o 
  -5   5  19       30.17       30.75      6.44 o 
  -4   5  19        7.69        3.01      3.68 o 
  -3   5  19       64.53       65.68      5.70 o 
  -2   5  19        7.41        5.42      3.33 o 
  -1   5  19      152.64      132.65      7.74 o 
   0   5  19      956.59      994.86     17.12 o 
   1   5  19      526.45      550.59     11.72 o 
   2   5  19        5.94        6.55      2.91 o 
   3   5  19       28.11       23.61      4.54 o 
   4   5  19        8.68        9.04      3.60 o 
   5   5  19       36.50       49.93      5.29 o 
   6   5  19       21.23       20.89      4.50 o 
   7   5  19        7.84       11.72      3.93 o 
   8   5  19       15.18       18.11      4.25 o 
  -9   6  19        0.07        2.72      4.51 o 
  -8   6  19        2.34        1.11      4.47 o 
  -7   6  19        0.02       -2.23      3.36 o 
  -6   6  19      193.91      204.61      8.93 o 
  -5   6  19       11.54       12.61      3.47 o 
  -4   6  19        0.46        2.48      2.72 o 
  -3   6  19       61.63       61.01      4.95 o 
  -2   6  19       24.17       20.71      3.44 o 
  -1   6  19       61.64       51.46      5.98 o 
   0   6  19       25.53       16.93      4.85 o 
   1   6  19        0.11        2.61      2.99 o 
   2   6  19      715.23      716.59     17.50 o 
   3   6  19        3.92        3.49      4.77 o 
   4   6  19       96.71       91.37     25.45 o 
   5   6  19       20.19       13.62      4.28 o 
   6   6  19      222.82      244.14     12.66 o 
   7   6  19        7.27       10.72      3.91 o 
   8   6  19      112.07      125.40      7.60 o 
  -9   7  19       19.74       33.15     13.63 o 
  -8   7  19      281.10      301.56     20.40 o 
  -7   7  19        1.94        0.60      3.68 o 
  -6   7  19       73.02       72.55      6.43 o 
  -5   7  19      193.81      188.89      8.61 o 
  -4   7  19      289.25      292.17      9.23 o 
  -3   7  19        9.39       17.63      6.10 o 
  -2   7  19      473.74      480.99     16.54 o 
  -1   7  19      114.08       94.50      7.12 o 
   0   7  19       19.11       10.79      3.61 o 
   1   7  19       15.48       17.20      3.82 o 
   2   7  19      439.92      449.84     16.13 o 
   3   7  19       29.82       29.49      5.92 o 
   4   7  19       66.28       57.45     24.80 o 
   5   7  19      111.46      122.78     13.22 o 
   6   7  19       13.66       26.69      8.08 o 
   7   7  19       58.04       91.72     14.89 o 
   8   7  19        0.55       -3.90      4.95 o 
  -8   8  19        1.37        7.15      5.04 o 
  -7   8  19        3.15        2.02      3.86 o 
  -6   8  19       90.60       84.04     13.98 o 
  -5   8  19        4.14        9.66      3.84 o 
  -4   8  19       51.48       54.25      7.54 o 
  -3   8  19       62.45       68.58      5.44 o 
  -2   8  19       44.83       54.76      4.95 o 
  -1   8  19      240.28      229.99     11.80 o 
   0   8  19        0.00       -3.66      4.42 o 
   1   8  19        3.14        2.04      2.96 o 
   2   8  19       22.00       23.68      5.95 o 
   3   8  19       63.44       54.20      7.68 o 
   4   8  19      131.16      143.06     13.59 o 
   5   8  19       39.73       30.15      8.11 o 
   6   8  19       59.77       67.57     10.82 o 
   7   8  19       76.15       70.65     10.65 o 
   8   8  19       13.14       -1.49      9.30 o 
  -8   9  19        2.76        5.11      4.76 o 
  -7   9  19       55.59       57.79      6.26 o 
  -6   9  19      148.34      179.31      9.25 o 
  -5   9  19        4.58        1.54      3.38 o 
  -4   9  19      122.49      134.76      7.94 o 
  -3   9  19      271.00      245.10      9.56 o 
  -2   9  19        2.54        1.07      3.24 o 
  -1   9  19      201.56      212.02      9.45 o 
   0   9  19       17.37       19.74      4.39 o 
   1   9  19       26.60       25.59      5.76 o 
   2   9  19        2.10       -4.26      4.26 o 
   3   9  19        1.45        3.20      4.65 o 
   4   9  19      242.55      264.68     16.53 o 
   5   9  19        1.06       -3.27      5.50 o 
   6   9  19        1.38        0.35      5.55 o 
   7   9  19       29.75       61.41     26.93 o 
  -7  10  19       21.98       28.85      5.26 o 
  -6  10  19        0.98       -1.55      3.60 o 
  -5  10  19       14.74       20.37      4.66 o 
  -4  10  19        8.99        5.48      3.67 o 
  -3  10  19       91.68       94.72      7.15 o 
  -2  10  19       62.48       67.99      7.28 o 
  -1  10  19        1.56        1.61      3.09 o 
   0  10  19       10.75       14.65      5.46 o 
   1  10  19       55.29       52.96      7.26 o 
   2  10  19        0.87       -4.10      4.10 o 
   3  10  19       21.97       21.94      7.41 o 
   4  10  19      119.08      107.82     24.32 o 
   5  10  19        5.98       -3.28      6.37 o 
   6  10  19        2.52       -1.18      4.85 o 
  -7  11  19       33.01       42.61      5.46 o 
  -6  11  19      176.04      174.61      9.45 o 
  -5  11  19      111.56      122.37      8.33 o 
  -4  11  19       37.68       49.94      5.79 o 
  -3  11  19        5.92        9.37      3.86 o 
  -2  11  19       80.71       87.42      6.83 o 
  -1  11  19       11.28       12.43      4.25 o 
   0  11  19       28.36       39.52     13.81 o 
   1  11  19       84.24       75.90     12.63 o 
   2  11  19      114.75      115.01     13.90 o 
   3  11  19       59.49       48.95      9.52 o 
   4  11  19       42.07       35.31      8.81 o 
   5  11  19       45.04       56.53     13.29 o 
   6  11  19        3.96       -1.29      5.81 o 
  -6  12  19        7.50        4.97      3.73 o 
  -5  12  19       63.97       79.70      7.18 o 
  -4  12  19        8.05        7.57      3.94 o 
  -3  12  19        0.00        2.59      3.75 o 
  -2  12  19       10.12        8.60      3.76 o 
  -1  12  19      156.97      144.73      8.08 o 
   0  12  19       55.01       65.44     12.75 o 
   1  12  19       47.53       50.03     11.15 o 
   2  12  19        8.30       -3.00      7.06 o 
   3  12  19       43.76       49.90      9.52 o 
   4  12  19        4.76        5.64      9.84 o 
   5  12  19       13.78       17.14      9.73 o 
  -5  13  19      199.44      237.53      9.46 o 
  -4  13  19       30.10       40.60      5.68 o 
  -3  13  19       31.75       29.95      5.08 o 
  -2  13  19        0.10        0.19      3.66 o 
  -1  13  19       28.79       24.51      4.68 o 
   0  13  19        0.67        3.70      6.86 o 
   1  13  19       76.48       77.87     13.82 o 
   2  13  19        8.73        1.91      6.25 o 
   3  13  19       14.09       11.05      6.73 o 
   4  13  19        8.82       49.36     18.34 o 
  -4  14  19       30.25       30.46      5.47 o 
  -3  14  19        2.46        4.93      4.62 o 
  -2  14  19        2.59        3.13      3.95 o 
  -1  14  19       18.17       17.35      4.54 o 
   0  14  19        0.17        0.14      6.21 o 
   1  14  19       18.18       15.92      8.19 o 
   2  14  19       16.98        9.11      8.50 o 
   3  14  19       75.01       67.23     10.73 o 
  -1  15  19        8.73        5.37      3.86 o 
   0  15  19        6.69        3.46      7.54 o 
  -9   0  20      167.25      211.68     18.82 o 
  -8   0  20      113.43      138.01     17.38 o 
  -7   0  20       36.81       35.95     10.01 o 
  -6   0  20        0.20        4.49      4.81 o 
  -5   0  20      135.51      150.38      8.50 o 
  -4   0  20        4.08       -0.15      2.37 o 
  -3   0  20      946.79      880.23     25.80 o 
  -2   0  20        0.25        0.02      3.12 o 
  -1   0  20        0.37        2.00      2.73 o 
   0   0  20      154.68      143.86      7.53 o 
   1   0  20      172.00      177.90      9.44 o 
   2   0  20      749.82      739.74     28.52 o 
   3   0  20        5.65       -1.25      3.22 o 
   4   0  20      194.48      213.52      9.86 o 
   5   0  20        0.02        0.82      3.43 o 
   6   0  20        0.00        3.58      4.76 o 
   7   0  20        1.40        5.73      3.71 o 
   8   0  20       34.59       40.96      5.63 o 
  -9   1  20       76.03       81.51     10.05 o 
  -8   1  20       12.90       13.44      5.66 o 
  -7   1  20       17.81       19.72      6.14 o 
  -6   1  20       80.21       72.03      7.53 o 
  -5   1  20        8.05        9.25      3.02 o 
  -4   1  20      249.62      265.09     18.14 o 
  -3   1  20        1.63        2.12      2.07 o 
  -2   1  20      208.11      214.92      6.42 o 
  -1   1  20      121.64      123.19      5.67 o 
   0   1  20       61.99       58.16      3.90 o 
   1   1  20        0.78        1.08      2.02 o 
   2   1  20      284.25      295.52      8.82 o 
   3   1  20        2.13        2.22      2.44 o 
   4   1  20      222.00      263.21      7.87 o 
   5   1  20      389.49      415.52      9.75 o 
   6   1  20       25.09       24.69      3.70 o 
   7   1  20      138.38      161.44      6.68 o 
   8   1  20        3.60        5.58      3.07 o 
  -9   2  20       41.38       28.96      7.57 o 
  -8   2  20       87.54       87.46      7.73 o 
  -7   2  20       80.83       81.01      7.29 o 
  -6   2  20      111.81      129.76     16.56 o 
  -5   2  20      126.91      136.49      7.38 o 
  -4   2  20        9.63        5.84      2.57 o 
  -3   2  20       23.80       17.77      2.91 o 
  -2   2  20        0.78       -0.46      2.95 o 
  -1   2  20        0.12       -0.29      1.94 o 
   0   2  20      344.33      312.92      7.34 o 
   1   2  20       12.21        5.05      2.39 o 
   2   2  20       61.28       62.32      4.98 o 
   3   2  20        0.21        2.02      2.16 o 
   4   2  20      269.94      248.48      7.32 o 
   5   2  20       22.05       27.62      4.96 o 
   6   2  20        0.22        1.19      3.70 o 
   7   2  20        1.19        5.08      3.67 o 
   8   2  20        1.98        5.35      3.48 o 
  -9   3  20       34.85       47.46      7.89 o 
  -8   3  20       72.42       87.95      9.37 o 
  -7   3  20       48.04       64.75      6.69 o 
  -6   3  20       26.51       27.86      4.02 o 
  -5   3  20       15.89       12.01      3.15 o 
  -4   3  20       78.61       85.63      6.03 o 
  -3   3  20       97.08      100.04      5.41 o 
  -2   3  20        0.38       -0.76      2.09 o 
  -1   3  20      212.52      194.50      6.14 o 
   0   3  20       25.64       25.08      3.13 o 
   1   3  20        2.50        4.79      2.29 o 
   2   3  20      130.29      144.04      7.40 o 
   3   3  20      127.91      140.84      5.63 o 
   4   3  20        1.72        4.06      2.54 o 
   5   3  20        3.77        7.30      3.34 o 
   6   3  20        0.01        4.67      3.43 o 
   7   3  20       52.67       67.22      6.41 o 
   8   3  20        0.53        2.16      3.29 o 
  -9   4  20        4.31        5.55      5.15 o 
  -8   4  20       54.61       67.71      8.64 o 
  -7   4  20        2.96        8.55      5.02 o 
  -6   4  20       27.98       37.33      6.09 o 
  -5   4  20      155.22      164.16     10.72 o 
  -4   4  20        0.92       -1.68      2.22 o 
  -3   4  20      116.14      121.92      8.08 o 
  -2   4  20       16.10       10.54      4.45 o 
  -1   4  20       10.23       10.87      3.11 o 
   0   4  20        0.20       -0.40      2.12 o 
   1   4  20       10.25        7.54      2.92 o 
   2   4  20      309.64      317.97      7.57 o 
   3   4  20        2.85        2.54      2.75 o 
   4   4  20       66.34       66.07      6.60 o 
   5   4  20       20.13        9.93      4.04 o 
   6   4  20        6.50       10.70      3.66 o 
   7   4  20       29.20       33.09      4.92 o 
   8   4  20       28.74       16.49      4.46 o 
  -9   5  20        0.04        1.00      4.70 o 
  -8   5  20        6.13        8.15      5.14 o 
  -7   5  20        6.07        4.89      5.18 o 
  -6   5  20      102.62       98.23      7.22 o 
  -5   5  20       23.91       24.18      5.88 o 
  -4   5  20        3.39        4.64      2.86 o 
  -3   5  20      149.35      158.29      8.75 o 
  -2   5  20       15.87       12.12      3.88 o 
  -1   5  20      110.31      109.95      7.43 o 
   0   5  20       23.18       32.33      4.54 o 
   1   5  20      221.78      219.09      7.47 o 
   2   5  20      113.58      125.35      6.39 o 
   3   5  20       28.11       34.49      5.01 o 
   4   5  20        4.03        2.91      3.46 o 
   5   5  20       63.69       57.97      6.08 o 
   6   5  20      151.44      151.27      8.64 o 
   7   5  20       39.85       35.95      4.94 o 
   8   5  20        9.32        7.50      3.93 o 
  -8   6  20       18.11       25.23     16.49 o 
  -7   6  20       20.24       16.81      9.91 o 
  -6   6  20      133.04      132.88     11.31 o 
  -5   6  20      117.24      128.10     15.93 o 
  -4   6  20        0.08        2.76      3.31 o 
  -3   6  20       32.12       38.88      4.45 o 
  -2   6  20      112.31      106.92      7.83 o 
  -1   6  20       98.51      106.02      7.70 o 
   0   6  20        2.69       10.06      3.44 o 
   1   6  20        0.97        1.00      3.02 o 
   2   6  20        1.74        3.68      3.99 o 
   3   6  20       67.37       82.45      8.55 o 
   4   6  20       28.02       42.17      8.65 o 
   5   6  20      126.99      148.45     19.25 o 
   6   6  20       21.84       34.85      8.13 o 
   7   6  20        1.20        1.64      6.04 o 
   8   6  20        1.05        4.17      5.79 o 
  -8   7  20       83.58      100.40      9.94 o 
  -7   7  20       17.25       12.87      6.17 o 
  -6   7  20       73.49       92.34      7.28 o 
  -5   7  20        6.83        6.50      3.78 o 
  -4   7  20       24.46       26.28      8.76 o 
  -3   7  20       82.72       71.85      6.21 o 
  -2   7  20       71.41       84.11      7.09 o 
  -1   7  20      251.31      232.71      9.80 o 
   0   7  20       35.55       31.87      4.66 o 
   1   7  20       60.25       43.45      4.97 o 
   2   7  20      166.56      154.33     11.41 o 
   3   7  20       28.63       34.36      6.76 o 
   4   7  20       13.89        0.74      5.77 o 
   5   7  20        0.47        5.82     13.17 o 
   6   7  20        0.07        9.80     10.44 o 
   7   7  20       38.78       51.00     11.56 o 
  -8   8  20        6.16        6.26      4.58 o 
  -7   8  20        0.80       -1.02      3.83 o 
  -6   8  20        0.39       -0.13      3.61 o 
  -5   8  20       65.92       62.22      6.19 o 
  -4   8  20       21.34       22.96      4.47 o 
  -3   8  20        1.20        5.26      3.53 o 
  -2   8  20       12.42        9.34      3.65 o 
  -1   8  20       32.07       35.95      5.28 o 
   0   8  20        7.77        7.29      4.02 o 
   1   8  20       79.32       77.94      7.61 o 
   2   8  20       52.42       57.59     11.75 o 
   3   8  20       12.80        8.60      8.55 o 
   4   8  20        0.21       -1.02      8.22 o 
   5   8  20        0.01        3.21      6.28 o 
   6   8  20        4.54        1.95     16.80 o 
   7   8  20       31.17       22.44      7.66 o 
  -7   9  20       23.68       27.07      5.04 o 
  -6   9  20       71.57       57.34      6.29 o 
  -5   9  20       52.41       68.41      6.49 o 
  -4   9  20       49.38       56.23      5.97 o 
  -3   9  20      156.01      157.95      8.29 o 
  -2   9  20       12.12       20.22      4.30 o 
  -1   9  20        0.27        1.37      3.92 o 
   0   9  20       69.36       64.81      7.30 o 
   1   9  20        9.82        8.02      6.40 o 
   2   9  20       10.64        5.68      4.81 o 
   3   9  20      116.10      129.74     16.70 o 
   4   9  20       14.46        8.72      6.30 o 
   5   9  20       66.20       46.34      9.92 o 
   6   9  20      121.50      133.39     18.67 o 
  -7  10  20        0.33        0.60      3.71 o 
  -6  10  20        0.14        0.17      3.91 o 
  -5  10  20       41.17       41.81      5.71 o 
  -4  10  20       15.03       19.10      6.96 o 
  -3  10  20       47.82       64.97      8.78 o 
  -2  10  20        4.05        3.63      3.55 o 
  -1  10  20      221.35      206.80     11.73 o 
   0  10  20      101.18      109.82     15.88 o 
   1  10  20      102.54      102.16     15.38 o 
   2  10  20      218.28      272.38     21.82 o 
   3  10  20       53.92       81.94     11.46 o 
   4  10  20       31.18       22.99      7.84 o 
   5  10  20       30.57       11.88      6.99 o 
   6  10  20        4.19       -2.58      6.45 o 
  -6  11  20       12.19       13.65      4.03 o 
  -5  11  20       14.82       19.39      6.81 o 
  -4  11  20       73.87       78.84      9.35 o 
  -3  11  20       36.15       42.16      5.54 o 
  -2  11  20       21.21       29.58      6.86 o 
  -1  11  20      347.56      350.57     14.59 o 
   0  11  20        0.04        3.12      4.32 o 
   1  11  20       56.87       67.23     12.94 o 
   2  11  20       82.91       94.88     19.60 o 
   3  11  20       17.23       20.08     10.68 o 
   4  11  20      151.51      169.77     22.22 o 
   5  11  20       16.22        8.98      6.82 o 
  -5  12  20        0.81        8.74      3.71 o 
  -4  12  20        0.87        0.71      3.83 o 
  -3  12  20      142.28      149.34     15.89 o 
  -2  12  20       18.81       21.30      4.71 o 
  -1  12  20        5.07        1.60      4.30 o 
   0  12  20        0.63        3.69      4.31 o 
   1  12  20       13.99       19.81      8.44 o 
   2  12  20       11.26       14.28      6.47 o 
   3  12  20        4.98       17.40      7.25 o 
   4  12  20        3.80        6.55      7.99 o 
  -4  13  20       69.97       73.24      6.85 o 
  -3  13  20        3.42       11.78      4.50 o 
  -2  13  20        4.70        6.13      4.02 o 
  -1  13  20        8.66        5.30      4.06 o 
   0  13  20      142.74      152.30     18.57 o 
   1  13  20       13.09        3.10      7.45 o 
   2  13  20       43.89       41.35     10.78 o 
   3  13  20       18.51        9.35      6.63 o 
  -2  14  20       19.68       19.71      4.52 o 
  -1  14  20        0.38       -3.44      3.44 o 
   0  14  20       21.60       13.89      8.59 o 
   1  14  20        1.82        2.56      7.09 o 
  -9   1  21       24.27       26.89      7.18 o 
  -8   1  21      232.89      291.32     25.57 o 
  -7   1  21        6.07        5.56      4.75 o 
  -6   1  21      226.92      260.13     18.79 o 
  -5   1  21       26.73       21.49      4.26 o 
  -4   1  21        2.27        1.29      2.04 o 
  -3   1  21      160.23      141.41      6.03 o 
  -2   1  21        0.00        0.90      2.18 o 
  -1   1  21       54.39       39.01      3.62 o 
   0   1  21       27.59       23.81      3.16 o 
   1   1  21        4.53        2.63      2.38 o 
   2   1  21       35.54       32.80      3.49 o 
   3   1  21      216.54      217.83      7.01 o 
   4   1  21        5.52        4.81      2.85 o 
   5   1  21       12.72       13.06      3.45 o 
   6   1  21      174.72      185.39      7.96 o 
   7   1  21        2.41        5.65      4.03 o 
   8   1  21        7.75        3.18      3.58 o 
  -9   2  21        2.93        2.97      5.41 o 
  -8   2  21        3.01       10.95      5.26 o 
  -7   2  21      116.20      125.19     11.56 o 
  -6   2  21      222.66      258.54     13.85 o 
  -5   2  21       15.24        9.69      6.30 o 
  -4   2  21        3.41        2.37      3.06 o 
  -3   2  21       33.04       35.61      4.04 o 
  -2   2  21       38.01       30.65      3.55 o 
  -1   2  21      260.34      244.03      6.96 o 
   0   2  21       11.75        8.02      2.47 o 
   1   2  21        3.01       -0.59      2.16 o 
   2   2  21       28.66       25.67      3.29 o 
   3   2  21      145.68      146.46      5.94 o 
   4   2  21        9.35        8.24      3.06 o 
   5   2  21      146.73      158.71      6.79 o 
   6   2  21        0.47        4.19      2.95 o 
   7   2  21        0.45        2.99      3.54 o 
   8   2  21      104.61      105.93     10.47 o 
  -9   3  21        1.95       17.79      9.14 o 
  -8   3  21      168.37      183.39     12.48 o 
  -7   3  21       63.68       55.44     12.21 o 
  -6   3  21       75.20       87.98      9.68 o 
  -5   3  21       51.00       48.95      7.66 o 
  -4   3  21        0.14       -2.53      2.53 o 
  -3   3  21       42.18       39.23      5.18 o 
  -2   3  21       18.02       17.13      3.05 o 
  -1   3  21       39.65       33.28      3.56 o 
   0   3  21       69.72       72.54      4.58 o 
   1   3  21       29.51       25.97      3.25 o 
   2   3  21       45.01       48.56      4.91 o 
   3   3  21       66.00       62.24      4.52 o 
   4   3  21        0.34       -2.35      2.44 o 
   5   3  21        2.44        3.19      3.40 o 
   6   3  21        0.87       -2.36      4.20 o 
   7   3  21       61.75       65.42      6.35 o 
   8   3  21        1.38       -3.18      3.18 o 
  -8   4  21      245.95      286.96     22.81 o 
  -7   4  21       16.82        2.30      4.96 o 
  -6   4  21        4.49        1.15      3.49 o 
  -5   4  21       83.10       87.17      8.49 o 
  -4   4  21      238.15      225.37     11.29 o 
  -3   4  21      126.57      134.64      8.12 o 
  -2   4  21        0.42        1.91      2.68 o 
  -1   4  21      219.61      213.07      8.04 o 
   0   4  21       38.72       29.01      4.01 o 
   1   4  21        1.18        3.88      2.66 o 
   2   4  21       84.15       74.89      4.71 o 
   3   4  21      283.21      293.20     15.74 o 
   4   4  21       11.10       14.10      4.39 o 
   5   4  21       38.63       36.07      6.35 o 
   6   4  21      246.53      263.99     10.34 o 
   7   4  21       24.88       29.72      7.23 o 
   8   4  21       21.68       19.43      7.11 o 
  -8   5  21       15.15       10.89      8.64 o 
  -7   5  21       38.24       39.58      7.24 o 
  -6   5  21        4.04        2.97      3.74 o 
  -5   5  21       14.18       13.92      4.09 o 
  -4   5  21       19.91        8.74      4.63 o 
  -3   5  21        2.89        4.90      4.01 o 
  -2   5  21      325.71      314.35     11.89 o 
  -1   5  21       22.85       21.21      5.98 o 
   0   5  21       31.37       23.28      4.32 o 
   1   5  21        1.16        0.68      3.22 o 
   2   5  21      111.66      125.30      7.46 o 
   3   5  21      138.77      124.49      8.10 o 
   4   5  21       36.12       36.05      9.66 o 
   5   5  21        3.27        5.01      3.68 o 
   6   5  21      128.22      139.69      8.57 o 
   7   5  21       59.16       43.01      6.20 o 
  -8   6  21       96.54       77.65      9.30 o 
  -7   6  21        6.00        5.81      5.37 o 
  -6   6  21      396.85      443.34     23.06 o 
  -5   6  21        9.26        6.54      3.81 o 
  -4   6  21       34.17       32.82      4.85 o 
  -3   6  21      185.27      187.47     11.28 o 
  -2   6  21      396.89      416.62     15.51 o 
  -1   6  21        0.40       -1.06      3.77 o 
   0   6  21      135.27      144.13      8.84 o 
   1   6  21      654.12      659.59     26.77 o 
   2   6  21        0.90       -2.21      3.37 o 
   3   6  21        8.73       11.66      5.23 o 
   4   6  21      210.40      261.67     58.14 o 
   5   6  21        0.03        7.94      6.35 o 
   6   6  21       36.33       34.27      9.16 o 
   7   6  21        1.89       -2.87      8.00 o 
  -7   7  21        0.27       -3.69      6.28 o 
  -6   7  21       10.51       11.08      6.00 o 
  -5   7  21       22.10       25.33      6.00 o 
  -4   7  21        3.59       10.26      3.93 o 
  -3   7  21        1.33        0.31      4.07 o 
  -2   7  21       45.58       37.50      6.11 o 
  -1   7  21      179.94      181.40     10.30 o 
   0   7  21        0.19        3.45      4.08 o 
   1   7  21        2.17        3.22      6.80 o 
   2   7  21        5.60       -0.90      4.62 o 
   3   7  21        6.23       11.20      6.64 o 
   4   7  21       31.86       16.69     16.17 o 
   5   7  21       14.16       15.96      7.47 o 
   6   7  21        0.13        8.78     12.17 o 
   7   7  21       74.59       62.00      9.66 o 
  -7   8  21        7.36        6.57      4.42 o 
  -6   8  21      155.31      162.97      8.77 o 
  -5   8  21        9.27       10.17      4.31 o 
  -4   8  21      681.21      700.06     21.82 o 
  -3   8  21       10.29        6.89      3.68 o 
  -2   8  21       45.27       54.44      7.11 o 
  -1   8  21      100.08      109.15      9.19 o 
   0   8  21        5.73        6.31      5.11 o 
   1   8  21        3.20        4.19      4.27 o 
   2   8  21       41.19       59.85      9.86 o 
   3   8  21       13.50       10.35     11.42 o 
   4   8  21       85.73      101.08     19.13 o 
   5   8  21        0.38       -1.03      6.16 o 
   6   8  21       64.26       24.55     15.26 o 
  -7   9  21        0.69        5.38      6.77 o 
  -6   9  21       81.50       66.57     11.12 o 
  -5   9  21        1.77        6.74      4.18 o 
  -4   9  21       29.33       26.48      7.60 o 
  -3   9  21      131.48      135.96      8.51 o 
  -2   9  21       26.18       23.78      9.23 o 
  -1   9  21       84.21      102.34      9.21 o 
   0   9  21      104.51       85.83     13.22 o 
   1   9  21      266.04      305.72     13.05 o 
   2   9  21       17.44       25.61      7.72 o 
   3   9  21        9.08        9.12      6.39 o 
   4   9  21        5.65        1.99      8.06 o 
   5   9  21       86.23       97.33     13.72 o 
   6   9  21       37.04       45.43     13.49 o 
  -6  10  21       70.47       98.30      7.79 o 
  -5  10  21       14.51       10.65      4.51 o 
  -4  10  21        1.10        4.20      3.94 o 
  -3  10  21        0.18        3.10      3.74 o 
  -2  10  21       61.66       71.64     10.42 o 
  -1  10  21       28.36       23.83      5.71 o 
   0  10  21       95.43      112.02      9.58 o 
   1  10  21       43.22       31.78     10.09 o 
   2  10  21       67.86       64.10     10.25 o 
   3  10  21        0.27       -3.28      6.77 o 
   4  10  21       27.79       35.46      8.99 o 
   5  10  21       18.14       27.04      8.99 o 
  -5  11  21       10.74       21.72      4.60 o 
  -4  11  21        1.42        6.98      4.59 o 
  -3  11  21       19.59       18.86      4.79 o 
  -2  11  21       12.78        9.38      5.11 o 
  -1  11  21        0.94        1.80      4.43 o 
   0  11  21        0.71       -0.27      5.87 o 
   1  11  21        6.91        1.08      6.89 o 
   2  11  21       12.79        5.75      7.89 o 
   3  11  21       37.76       54.71     25.25 o 
   4  11  21       17.04       18.83     22.42 o 
  -4  12  21       13.21       11.32      4.19 o 
  -3  12  21        2.50        2.09      3.81 o 
  -2  12  21       28.24       41.40      7.02 o 
  -1  12  21      183.89      245.72     15.75 o 
   0  12  21       56.34       56.50     10.76 o 
   1  12  21        0.01        2.44      7.08 o 
   2  12  21        5.54        5.38      7.47 o 
   3  12  21        3.75       -0.99     14.36 o 
  -2  13  21      180.32      216.72     13.59 o 
  -1  13  21        0.05        4.71      4.80 o 
   0  13  21        1.71       -3.79      5.36 o 
   1  13  21      106.95      130.27     17.98 o 
  -8   0  22        2.74        8.88      8.33 o 
  -7   0  22        0.20       -3.89      5.96 o 
  -6   0  22       73.80       78.98     13.09 o 
  -5   0  22       14.49       24.86      8.35 o 
  -4   0  22      349.93      370.90     14.31 o 
  -3   0  22       68.28       53.10      6.81 o 
  -2   0  22       81.92      112.13      8.09 o 
  -1   0  22       57.49       53.67      5.49 o 
   0   0  22      591.63      601.05     14.97 o 
   1   0  22       37.63       32.00      5.22 o 
   2   0  22      107.05      118.90     13.83 o 
   3   0  22       12.11       15.96      4.44 o 
   4   0  22      174.68      201.47     11.06 o 
   5   0  22        4.54        7.55      4.08 o 
   6   0  22        6.01        3.23      5.00 o 
   7   0  22        8.10       11.68      4.39 o 
  -8   1  22        4.86       13.18      5.73 o 
  -7   1  22       69.57       53.93      8.52 o 
  -6   1  22       31.65       24.85      6.58 o 
  -5   1  22       26.94       20.43      4.52 o 
  -4   1  22      297.96      313.34     10.80 o 
  -3   1  22       18.72       21.32      3.54 o 
  -2   1  22      155.43      179.78      6.78 o 
  -1   1  22       68.00       60.13      4.36 o 
   0   1  22       39.89       42.41      3.74 o 
   1   1  22       69.15       71.57      4.59 o 
   2   1  22        2.58       -0.31      2.62 o 
   3   1  22       12.27        9.91      2.99 o 
   4   1  22        3.83        2.07      2.73 o 
   5   1  22      107.76      118.51      6.38 o 
   6   1  22       43.81       47.57      4.59 o 
   7   1  22        0.06        1.64      2.90 o 
  -8   2  22        1.48        6.72      5.43 o 
  -7   2  22        0.32        5.63      4.99 o 
  -6   2  22      204.63      217.72     13.07 o 
  -5   2  22       27.26       29.41      4.95 o 
  -4   2  22       25.13       21.63      6.47 o 
  -3   2  22       61.47       57.67      4.82 o 
  -2   2  22      215.36      200.63      7.06 o 
  -1   2  22       63.37       63.59      4.74 o 
   0   2  22       92.17      103.22      5.48 o 
   1   2  22       43.36       47.20      3.98 o 
   2   2  22        0.64        3.71      2.47 o 
   3   2  22       22.11       25.00      3.76 o 
   4   2  22        3.72        7.55      3.53 o 
   5   2  22       36.54       40.67      4.21 o 
   6   2  22       61.29       61.86      4.97 o 
   7   2  22        1.73        3.47      3.73 o 
  -8   3  22      207.29      223.38     23.00 o 
  -7   3  22        4.27       11.05      8.02 o 
  -6   3  22       18.37       -3.63      6.38 o 
  -5   3  22        2.49       -3.07      3.07 o 
  -4   3  22        1.81        4.10      3.32 o 
  -3   3  22        6.38        1.47      3.08 o 
  -2   3  22       46.39       43.55      4.28 o 
  -1   3  22       48.17       51.23      4.83 o 
   0   3  22       51.06       60.94      4.52 o 
   1   3  22        0.93       -0.18      2.31 o 
   2   3  22       46.93       43.18      3.90 o 
   3   3  22      151.08      135.62      5.96 o 
   4   3  22      213.86      209.87      7.40 o 
   5   3  22      370.10      362.78     12.07 o 
   6   3  22        4.44        5.16      3.61 o 
   7   3  22       25.39       23.89      4.86 o 
  -8   4  22       23.27       39.47     12.01 o 
  -7   4  22        4.98       -0.61      7.01 o 
  -6   4  22       36.62       30.66      6.33 o 
  -5   4  22        0.04        0.88      4.22 o 
  -4   4  22       34.70       35.41      6.27 o 
  -3   4  22        0.14       -3.26      6.03 o 
  -2   4  22       32.20       30.81      5.65 o 
  -1   4  22      117.74      108.87      8.70 o 
   0   4  22      230.09      244.80      9.65 o 
   1   4  22      248.21      253.77      8.80 o 
   2   4  22      121.96      129.47      6.84 o 
   3   4  22      139.93      146.71      7.27 o 
   4   4  22        5.25       -1.13      3.55 o 
   5   4  22        0.03       10.86      4.42 o 
   6   4  22       82.57       96.67      7.45 o 
   7   4  22       35.67       26.74      4.99 o 
  -7   5  22       16.00       20.47      9.65 o 
  -6   5  22       13.88        8.65      4.96 o 
  -5   5  22      128.94      136.27     10.73 o 
  -4   5  22      144.10      145.10     10.27 o 
  -3   5  22       13.45       13.13      5.09 o 
  -2   5  22       42.00       45.39      6.69 o 
  -1   5  22        0.00       -0.56      5.02 o 
   0   5  22        1.70        2.21      3.77 o 
   1   5  22      148.34      135.80      8.00 o 
   2   5  22       12.20        7.98      3.80 o 
   3   5  22      139.71      127.85      7.86 o 
   4   5  22       15.24       15.69     15.65 o 
   5   5  22       11.87        3.22      4.99 o 
   6   5  22        0.47       -1.11      4.46 o 
  -7   6  22        0.16       -2.57      4.58 o 
  -6   6  22        6.92        8.70      7.44 o 
  -5   6  22       86.11       95.74     15.16 o 
  -4   6  22       54.20       52.53      7.18 o 
  -3   6  22       36.57       19.73      5.34 o 
  -2   6  22       42.83       61.44      9.81 o 
  -1   6  22        0.42        0.56      4.04 o 
   0   6  22        0.50        7.45      4.35 o 
   1   6  22       34.53       39.40      8.31 o 
   2   6  22        1.91       -0.81      4.60 o 
   3   6  22       16.72       14.27     14.63 o 
   4   6  22        0.86        6.56      6.30 o 
   5   6  22        3.71       -2.07      6.06 o 
   6   6  22       40.72       29.70      8.64 o 
  -7   7  22        6.73        6.81      5.79 o 
  -6   7  22        0.00        3.44      4.03 o 
  -5   7  22        3.27        4.63      5.05 o 
  -4   7  22       17.49        8.97     10.64 o 
  -3   7  22       77.72       63.68      7.70 o 
  -2   7  22       10.18       18.87      5.23 o 
  -1   7  22       19.20       12.31      4.81 o 
   0   7  22       12.63        6.65      4.53 o 
   1   7  22      378.05      383.26     17.71 o 
   2   7  22       14.43       16.21      5.86 o 
   3   7  22       27.57       -3.92     25.68 o 
   4   7  22       60.84       67.80     11.38 o 
   5   7  22       28.87       35.45     10.67 o 
   6   7  22        5.23        0.82      6.20 o 
  -6   8  22       13.00       13.48      4.72 o 
  -5   8  22        2.48       -3.73      3.73 o 
  -4   8  22       71.11       79.94     31.55 o 
  -3   8  22        4.28       -0.28      4.20 o 
  -2   8  22       21.26       21.26      5.75 o 
  -1   8  22       25.09       27.39      5.87 o 
   0   8  22        0.02       -1.29      3.86 o 
   1   8  22       20.25       16.18      5.14 o 
   2   8  22       25.10        5.86      8.22 o 
   3   8  22      393.57      385.07     20.40 o 
   4   8  22       58.39       70.46     11.31 o 
   5   8  22       27.97       23.99      9.22 o 
  -6   9  22       66.77       74.24      8.25 o 
  -5   9  22       17.42       21.36      9.60 o 
  -4   9  22       44.46       47.51      7.28 o 
  -3   9  22      189.20      194.48     12.15 o 
  -2   9  22        0.23       -4.31      5.65 o 
  -1   9  22       21.95       18.31      5.51 o 
   0   9  22        2.32        4.27      4.55 o 
   1   9  22        6.42       -1.21      4.07 o 
   2   9  22       11.57       21.47      7.59 o 
   3   9  22        1.15       -2.77      6.23 o 
   4   9  22      149.12      124.89     27.99 o 
   5   9  22       92.69      109.68     14.23 o 
  -5  10  22       10.87       21.51      4.75 o 
  -4  10  22        5.05       13.06      4.28 o 
  -3  10  22        6.67        6.28      4.99 o 
  -2  10  22      216.33      225.39     12.35 o 
  -1  10  22        0.16        3.09      4.64 o 
   0  10  22       21.05       20.18      5.77 o 
   1  10  22      372.91      397.69     26.11 o 
   2  10  22       18.55       34.78     10.49 o 
   3  10  22        4.45       -4.16     11.27 o 
   4  10  22       19.98       14.53      7.60 o 
  -4  11  22      112.52      116.14      8.58 o 
  -3  11  22      153.37      145.53     11.57 o 
  -2  11  22        0.25       -2.01      5.48 o 
  -1  11  22      172.71      160.24     11.69 o 
   0  11  22        0.77       -0.43      4.47 o 
   1  11  22       54.45       30.76     10.48 o 
   2  11  22       58.35       35.97     10.49 o 
   3  11  22       71.60       73.68     11.82 o 
  -2  12  22       11.59       11.35      8.76 o 
  -1  12  22       38.99       35.14      6.80 o 
   0  12  22       23.86       10.64      5.35 o 
   1  12  22       30.73       22.21      9.64 o 
  -7   1  23        0.74        3.81      5.20 o 
  -6   1  23      186.60      191.40     14.46 o 
  -5   1  23       26.49       20.84      6.03 o 
  -4   1  23        8.05        3.18      4.43 o 
  -3   1  23        8.89        8.07      3.11 o 
  -2   1  23       55.06       52.40      4.80 o 
  -1   1  23        0.18        7.03      2.95 o 
   0   1  23       67.97       74.82      5.00 o 
   1   1  23       17.67       19.13      3.46 o 
   2   1  23        0.19        3.00      2.69 o 
   3   1  23      137.28      128.58      6.39 o 
   4   1  23        3.29        2.97      2.81 o 
   5   1  23       18.19       21.86      3.77 o 
   6   1  23       32.62       31.21      5.32 o 
  -7   2  23       47.04       45.71      7.94 o 
  -6   2  23       95.95      110.07     11.08 o 
  -5   2  23       23.61       24.35      4.76 o 
  -4   2  23       19.97       16.89      4.16 o 
  -3   2  23        0.27       -1.81      2.82 o 
  -2   2  23       75.16       73.70      5.43 o 
  -1   2  23       68.03       66.54      5.35 o 
   0   2  23        4.50        5.16      2.77 o 
   1   2  23       12.81       16.31      3.23 o 
   2   2  23        0.31       -1.08      2.65 o 
   3   2  23       16.41       21.69      3.62 o 
   4   2  23        5.38        6.74      3.16 o 
   5   2  23       34.26       25.13      5.60 o 
   6   2  23       11.52       20.57      5.10 o 
  -7   3  23       29.08       29.10     11.12 o 
  -6   3  23       10.01       13.47      7.86 o 
  -5   3  23      283.86      315.01     13.94 o 
  -4   3  23        3.66        1.75      4.60 o 
  -3   3  23        1.49        1.03      3.14 o 
  -2   3  23      135.52      141.79      6.89 o 
  -1   3  23        6.83        2.56      2.78 o 
   0   3  23       12.59       10.38      3.02 o 
   1   3  23       85.93       86.60      5.62 o 
   2   3  23        3.11        1.79      4.69 o 
   3   3  23        1.10        4.20      2.80 o 
   4   3  23        6.60        5.83      3.08 o 
   5   3  23       78.43       88.93      6.50 o 
   6   3  23       20.32       30.18      5.96 o 
  -7   4  23        1.51        1.49      7.16 o 
  -6   4  23        4.65        1.51      7.56 o 
  -5   4  23        0.31        0.62      5.35 o 
  -4   4  23      160.78      154.34     12.27 o 
  -3   4  23      132.99      152.62     10.38 o 
  -2   4  23       15.11       16.80      8.13 o 
  -1   4  23       17.09       14.87      4.86 o 
   0   4  23        2.81        1.84      3.94 o 
   1   4  23        8.29        3.33      3.17 o 
   2   4  23       17.26       22.47      4.33 o 
   3   4  23        5.05        3.68      3.41 o 
   4   4  23       36.03       24.01      4.48 o 
   5   4  23      123.70      126.56      9.48 o 
   6   4  23        7.26        3.10      3.89 o 
  -7   5  23       94.00      101.80     16.80 o 
  -6   5  23        0.24       -3.48      4.29 o 
  -5   5  23       43.12       42.85      7.04 o 
  -4   5  23       72.63       81.18      8.71 o 
  -3   5  23       24.25       23.21      5.54 o 
  -2   5  23      204.88      208.98     11.94 o 
  -1   5  23        0.11       -1.02      3.90 o 
   0   5  23       23.17       30.00      5.75 o 
   1   5  23      134.73      150.35     23.71 o 
   2   5  23       20.55       29.85      5.53 o 
   3   5  23      296.18      328.70     13.59 o 
   4   5  23        4.50        2.17      6.23 o 
   5   5  23        2.30       -1.15      6.29 o 
   6   5  23        7.76        7.51     11.02 o 
  -6   6  23        2.09       -1.17      4.45 o 
  -5   6  23       26.37       24.24      6.90 o 
  -4   6  23       14.96        9.70      6.32 o 
  -3   6  23        0.01        1.14      4.18 o 
  -2   6  23      159.95      166.84     10.96 o 
  -1   6  23       15.74       21.71      5.58 o 
   0   6  23      115.04      110.27      9.52 o 
   1   6  23      203.61      190.81     13.06 o 
   2   6  23        2.36        2.70      3.95 o 
   3   6  23       10.43       -0.05      9.31 o 
   4   6  23       22.18        9.39      6.93 o 
   5   6  23       13.86       20.90      8.78 o 
  -6   7  23       67.40       81.82     10.94 o 
  -5   7  23       10.01        7.72      5.06 o 
  -4   7  23      111.38      118.05     10.21 o 
  -3   7  23      180.31      195.17     14.31 o 
  -2   7  23       20.56       10.13      5.14 o 
  -1   7  23      335.82      357.99     32.64 o 
   0   7  23       25.89       20.88      5.61 o 
   1   7  23       66.92       57.23      7.38 o 
   2   7  23       12.08        8.84     10.32 o 
   3   7  23      140.31      170.92     16.43 o 
   4   7  23       34.74       41.36     18.85 o 
   5   7  23        0.10       -4.99     12.98 o 
  -5   8  23       32.18       44.96     12.23 o 
  -4   8  23       92.54       94.34      9.55 o 
  -3   8  23       92.38       95.41      9.53 o 
  -2   8  23        3.63        2.86      4.51 o 
  -1   8  23       17.97        7.60      4.89 o 
   0   8  23       28.55       25.59      5.81 o 
   1   8  23       32.45       24.07      6.92 o 
   2   8  23       57.24       78.29     10.76 o 
   3   8  23        2.33       13.05      7.02 o 
   4   8  23        4.94       -1.37      5.68 o 
  -5   9  23       13.78       16.43     10.20 o 
  -4   9  23       10.91       14.28     10.80 o 
  -3   9  23        0.50       -1.05      4.47 o 
  -2   9  23        4.43       10.57      7.16 o 
  -1   9  23      131.99      170.87     14.67 o 
   0   9  23       11.50       22.95     13.93 o 
   1   9  23      216.57      211.36     21.27 o 
   2   9  23       19.69       10.99      8.18 o 
   3   9  23      109.26      105.63     13.55 o 
   4   9  23        2.64        2.02      8.37 o 
  -4  10  23       28.28       35.73      9.24 o 
  -3  10  23       34.46       21.87      6.04 o 
  -2  10  23       15.17       10.54      5.33 o 
  -1  10  23        0.02       -3.24      4.17 o
[truncated: 12,552 more chars]
